# Supplementary material for: Methotrimeprazine is a neuroprotective antiviral in JEV infection via adaptive ER stress and autophagy
Source: EMBO Mol Med. 2024 Jan 2;16(1):185–217. doi: 10.1038/s44321-023-00014-w (PMC10897192; doi:10.1038/s44321-023-00014-w)
Supplement: Supplementary file 3 — Source Data Fig. 1 [file 44321_2023_14_MOESM3_ESM.zip]

Archive with 65 entries (44 files):
- Figure 1/
- Figure 1/.DS_Store
- __MACOSX/
- __MACOSX/Figure 1/
- __MACOSX/Figure 1/._.DS_Store
- Figure 1/Fig 1A/
- Figure 1/Fig 1A/Relative JEV RNA levels.xlsx
- __MACOSX/Figure 1/Fig 1A/
- __MACOSX/Figure 1/Fig 1A/._Relative JEV RNA levels.xlsx
- __MACOSX/Figure 1/._Fig 1A
- Figure 1/Fig 1B/
- Figure 1/Fig 1B/JEV titers.xlsx
- __MACOSX/Figure 1/Fig 1B/
- __MACOSX/Figure 1/Fig 1B/._JEV titers.xlsx
- __MACOSX/Figure 1/._Fig 1B
- Figure 1/Fig 1C/
- Figure 1/Fig 1C/IL-6 quantitation.xlsx
- __MACOSX/Figure 1/Fig 1C/
- __MACOSX/Figure 1/Fig 1C/._IL-6 quantitation.xlsx
- __MACOSX/Figure 1/._Fig 1C
- Figure 1/Fig 1D/
- Figure 1/Fig 1D/RANTES quantitation.xlsx
- __MACOSX/Figure 1/Fig 1D/
- __MACOSX/Figure 1/Fig 1D/._RANTES quantitation.xlsx
- __MACOSX/Figure 1/._Fig 1D
- Figure 1/Fig 1E/
- Figure 1/Fig 1E/TNF alpha.xlsx
- __MACOSX/Figure 1/Fig 1E/
- __MACOSX/Figure 1/Fig 1E/._TNF alpha.xlsx
- __MACOSX/Figure 1/._Fig 1E
- Figure 1/Fig 1F/
- Figure 1/Fig 1F/MCP-1 quantitation .xlsx
- __MACOSX/Figure 1/Fig 1F/
- __MACOSX/Figure 1/Fig 1F/._MCP-1 quantitation .xlsx
- __MACOSX/Figure 1/._Fig 1F
- Figure 1/Fig 1G/
- Figure 1/Fig 1G/DMSO.tif
- __MACOSX/Figure 1/Fig 1G/
- __MACOSX/Figure 1/Fig 1G/._DMSO.tif
- Figure 1/Fig 1G/Flubendazole.tif
- __MACOSX/Figure 1/Fig 1G/._Flubendazole.tif
- Figure 1/Fig 1G/Fluoxetine.tif
- __MACOSX/Figure 1/Fig 1G/._Fluoxetine.tif
- Figure 1/Fig 1G/Memantine.tif
- __MACOSX/Figure 1/Fig 1G/._Memantine.tif
- Figure 1/Fig 1G/MTP.tif
- __MACOSX/Figure 1/Fig 1G/._MTP.tif
- Figure 1/Fig 1G/Rilmenidine.tif
- __MACOSX/Figure 1/Fig 1G/._Rilmenidine.tif
- __MACOSX/Figure 1/._Fig 1G
- Figure 1/Fig 1H/
- Figure 1/Fig 1H/%NS1 exp1 .xlsx
- __MACOSX/Figure 1/Fig 1H/
- __MACOSX/Figure 1/Fig 1H/._%NS1 exp1 .xlsx
- Figure 1/Fig 1H/%NS1 exp2 .xlsx
- __MACOSX/Figure 1/Fig 1H/._%NS1 exp2 .xlsx
- Figure 1/Fig 1H/Percentage NS1 positive cells .xlsx
- __MACOSX/Figure 1/Fig 1H/._Percentage NS1 positive cells .xlsx
- __MACOSX/Figure 1/._Fig 1H
- Figure 1/Fig 1I/
- Figure 1/Fig 1I/ROS level.xlsx
- __MACOSX/Figure 1/Fig 1I/
- __MACOSX/Figure 1/Fig 1I/._ROS level.xlsx
- __MACOSX/Figure 1/._Fig 1I
- __MACOSX/._Figure 1
