# Supplementary material for: Methotrimeprazine is a neuroprotective antiviral in JEV infection via adaptive ER stress and autophagy
Source: EMBO Mol Med. 2024 Jan 2;16(1):185–217. doi: 10.1038/s44321-023-00014-w (PMC10897192; doi:10.1038/s44321-023-00014-w)
Supplement: Supplementary file 3 — Source Data Fig. 1 [file 44321_2023_14_MOESM3_ESM.zip › Figure 1/Fig 1A/Relative JEV RNA levels.xlsx]

## Sheet: Sheet1
			Exp1 (n=3)
			Exp2 (n=3)	Relative JEV RNA levels
		DMSO	Bromhexine	Clonidine	Flubendazole	Fluoxetine	LiCl	Memantine	Metformin	MTP	Rilmenidine	Sodium valproate
Biological rep.1	Technical 1	1.18976	0.912506	0.614464	0.385628	0.689742	0.727298	0.541303	0.566153	0.617249	0.604176	0.733175
	Technical 2	1.11162	0.838174	0.586461	0.978483	0.620146	0.69296	0.517318	0.545086	0.584008	0.585305	0.689788
Biological rep.2	Technical 1	1.03861	0.769898	0.559732	0.614272	0.557572	0.660243	0.494395	0.524802	0.552556	0.567021	0.64897
	Technical 2	1.17503	0.686115	0.592957	0.472503	0.591716	0.686505	0.381519	1.01067	0.675642	0.595208	0.920307
Biological rep.3	Technical 1	1.00001	0.649995	0.591264	0.731844	0.538178	0.649695	0.333717	0.905382	0.641762	0.546943	0.835362
	Technical 2	0.851067	0.615777	0.589576	0.588046	0.489483	0.614858	0.291904	0.811067	0.60958	0.502592	0.758258
Biological rep.1	Technical 1	1.05792	0.978329	0.674517	0.306073	0.528384	0.608618	0.66666	0.662628	0.342894	0.764269	0.566561
	Technical 2	1.02849	0.799544	0.598644	0.776622	0.400513	0.499482	0.616968	0.583369	0.326956	0.644	0.545577
Biological rep.2	Technical 1	0.999875	0.65343	0.531305	0.487548	0.303587	0.409917	0.57098	0.51359	0.311758	0.542658	0.525371
	Technical 2	1.24638	0.861558	0.688045	0.472503	0.504311	0.537759	0.687712	0.923807	0.398543	0.885088	0.689496
Biological rep.3	Technical 1	1.20991	0.728119	0.636954	0.731844	0.462011	0.488671	0.597464	0.803929	0.353172	0.783667	0.648821
	Technical 2	1.1745	0.615347	0.589657	0.588046	0.423259	0.444064	0.519059	0.699607	0.312967	0.693869	0.610545
	Average	1.09026	0.759066	0.604465	0.594451	0.509075	0.585006	0.51825	0.712507	0.477257	0.6429	0.681019
	SD	0.114568	0.120853	0.044218	0.187528	0.104175	0.105677	0.125996	0.173834	0.146849	0.115833	0.117789
