# Supplementary material for: Methotrimeprazine is a neuroprotective antiviral in JEV infection via adaptive ER stress and autophagy
Source: EMBO Mol Med. 2024 Jan 2;16(1):185–217. doi: 10.1038/s44321-023-00014-w (PMC10897192; doi:10.1038/s44321-023-00014-w)
Supplement: Supplementary file 3 — Source Data Fig. 1 [file 44321_2023_14_MOESM3_ESM.zip › Figure 1/Fig 1B/JEV titers.xlsx]

## Sheet: Sheet1
								Exp. 1 (n=2)
		JEV titer at log10 scale						Exp. 2 (n=2)
		Biological rep.1	Biological rep.2	Biological rep.1	Biological rep.2	Average	SD
	DMSO	5.84199	5.95785	5.87506	5.93323	5.90203	0.0529841
	Bromhexine	5.22401	5.68574	5.95665	5.98677	5.71329	0.35316
	Clonidine	5.14613	5	5.69461	4.8893	5.18251	0.357233
	Flubendazole	5.638	5.544	5.6721	5.72428	5.64459	0.075869
	Fluoxetine	5.01072	5.05115	5.31175	5.61013	5.24594	0.277028
	LiCl	5.98789	5.79588	5.04139	5.12222	5.48684	0.47537
	Memantine	5.22401	5	5.68797	5.03141	5.23585	0.317269
	Metformin	5.70329	5.09691	5.91249	5.11394	5.45666	0.41452
	MTP	5.46613	5.12222	5.5682	4.95424	5.2777	0.287921
	Rilmenidine	5.93952	5.88224	5.69461	5.6835	5.79997	0.130269
	Sodium valproate	6.01808	5.81954	6.06352	5.99782	5.97474	0.107049
