# Supplementary material for: Methotrimeprazine is a neuroprotective antiviral in JEV infection via adaptive ER stress and autophagy
Source: EMBO Mol Med. 2024 Jan 2;16(1):185–217. doi: 10.1038/s44321-023-00014-w (PMC10897192; doi:10.1038/s44321-023-00014-w)
Supplement: Supplementary file 3 — Source Data Fig. 1 [file 44321_2023_14_MOESM3_ESM.zip › Figure 1/Fig 1C/IL-6 quantitation.xlsx]

## Sheet: Sheet1
					IL-6 conc. (pg/ml)		n=3
	Mock	DMSO	Bromhexine	Clonidine	Flubendazole	Fluoxetine	LiCl	Memantine	Metformin	MTP	Rilmenidine	Sodium valporate
Biological rep.1	0	399.33	283.2	336.39	107.69	100.26	171.4	145.77	291.22	18.47	199.85	229.5
Biological rep.2	0.98	255.85	236.8	404.69	98.38	77.94	169.94	139.94	348.92	18.76	146.56	193.13
Biological rep.3	0.62	373.85	236.5	238.03	118.65	119.56	218.03	130.53	319	22.14	207.26	195.57
Average	0.533333	343.01	252.167	326.37	108.24	99.2533	186.457	138.747	319.713	19.79	184.557	206.067
SD	0.495715	76.5504	26.8761	83.7806	10.1462	20.8283	27.3531	7.68976	28.8566	2.04032	33.114	20.3305
