# Supplementary material for: Methotrimeprazine is a neuroprotective antiviral in JEV infection via adaptive ER stress and autophagy
Source: EMBO Mol Med. 2024 Jan 2;16(1):185–217. doi: 10.1038/s44321-023-00014-w (PMC10897192; doi:10.1038/s44321-023-00014-w)
Supplement: Supplementary file 3 — Source Data Fig. 1 [file 44321_2023_14_MOESM3_ESM.zip › Figure 1/Fig 1D/RANTES quantitation.xlsx]

## Sheet: Sheet1
					RANTES conc. (pg/ml)		n=3
	Mock	DMSO	Bromhexine	Clonidine	Flubendazole	Fluoxetine	LiCl	Memantine	Metformin	MTP	Rilmenidine	Sodium valporate
Biological rep.1	84.54	1873.18	1801.26	1886.04	1677.81	785.05	1689.56	1687.57	1815.64	336.16	1664.13	1938.75
Biological rep.2	82.31	1961.94	1664.05	1987.92	1901.46	768.7	1792.51	1663.61	1986.94	319.95	1617.27	1771.15
Biological rep.3	84.33	1815.92	1671.34	1620.03	1958.52	802.35	1731.08	1479.73	1900	337.38	1804.51	1802.06
Average	83.7267	1883.68	1712.22	1831.33	1845.93	785.367	1737.72	1610.3	1900.86	331.163	1695.3	1837.32
SD	1.23135	73.5741	77.1999	189.949	148.365	16.8272	51.7949	113.713	85.6532	9.73017	97.4348	89.1902
