# Supplementary material for: Methotrimeprazine is a neuroprotective antiviral in JEV infection via adaptive ER stress and autophagy
Source: EMBO Mol Med. 2024 Jan 2;16(1):185–217. doi: 10.1038/s44321-023-00014-w (PMC10897192; doi:10.1038/s44321-023-00014-w)
Supplement: Supplementary file 3 — Source Data Fig. 1 [file 44321_2023_14_MOESM3_ESM.zip › Figure 1/Fig 1E/TNF alpha.xlsx]

## Sheet: Sheet1
					TNF conc. (pg/ml)		n=3
	Mock	DMSO	Bromhexine	Clonidine	Flubendazole	Fluoxetine	Memantine	Metformin	MTP	LiCl	Rilmenidine	Sodium valporate
Biological rep.1	203.42	2981.45	3472.29	2866.12	1782.64	1343.8	2273.18	2876.79	648.34	2081.41	2302.69	2705.3
Biological rep.2	181.7	2858.39	2969.64	3029.44	1616.69	1274.84	1949.79	2851.08	619.85	2406.16	2022.42	2443.88
Biological rep.3	183.06	3162.5	3103.79	2187.46	1917.31	1559.01	1948.62	2863	704.64	2682.62	2480.1	2504.04
Average	189.393	3000.78	3181.91	2694.34	1772.21	1392.55	2057.2	2863.62	657.61	2390.06	2268.4	2551.07
SD	12.1665	152.974	260.271	446.502	150.581	148.225	187.048	12.8663	43.1484	300.928	230.758	136.909
