# Supplementary material for: Methotrimeprazine is a neuroprotective antiviral in JEV infection via adaptive ER stress and autophagy
Source: EMBO Mol Med. 2024 Jan 2;16(1):185–217. doi: 10.1038/s44321-023-00014-w (PMC10897192; doi:10.1038/s44321-023-00014-w)
Supplement: Supplementary file 3 — Source Data Fig. 1 [file 44321_2023_14_MOESM3_ESM.zip › Figure 1/Fig 1F/MCP-1 quantitation .xlsx]

## Sheet: Sheet1
				MCP-1 conc. (pg/ml)		n=3
		Mock	DMSO	Bromhexine	Clonidine	Flubendazole	Fluoxetine	LiCl	Memantine	Metformin	MTP	Rilmenidine	Sodium valporate
	Biological rep.1	19465.8	74780.4	63968.9	59184.8	64670.3	34192.8	52232.2	55453.9	57626	23709.2	53405	70559.8
	Biological rep.2	20459.8	74381.5	61162.4	59103.4	44970.2	33905.3	52013.3	55157.8	57045.8	23338.8	52581.3	70038
	Biological rep.3	20132.1	63656	61561.8	64125.1	44634.1	35382.8	51617.9	56169.2	51925.6	22356.2	60198.2	59021.8
	Average	20019.2	70939.3	62231	60804.4	51424.8	34493.6	51954.5	55593.7	55532.5	23134.7	55394.8	66539.9
	SD	506.547	6310.7	1518.25	2876.09	11472.1	783.34	311.317	519.972	3137.09	699.219	4180.2	6516.06
