# Supplementary material for: Methotrimeprazine is a neuroprotective antiviral in JEV infection via adaptive ER stress and autophagy
Source: EMBO Mol Med. 2024 Jan 2;16(1):185–217. doi: 10.1038/s44321-023-00014-w (PMC10897192; doi:10.1038/s44321-023-00014-w)
Supplement: Supplementary file 3 — Source Data Fig. 1 [file 44321_2023_14_MOESM3_ESM.zip › Figure 1/Fig 1H/%NS1 exp1 .xlsx]

## Sheet: N2a infection FDA SKP
Barcode	N/A													Plotted values are highlighted in yellow
Plate Name	n2a infection-FDA												Exp1	% NS1 positive (n=3)
Plate ID	10959													Name of samples	Biological rep1	Biological rep2	Biological rep3	Average
Description	DAPI_FITC10X													Mock	0.905099	2.23756	3.97125	2.3713
Acquisition User	Moldev													DMSO	77.4391	83.1882	85.4609	82.0294
Z Step	1													MTP	51.7645	30.2547	46.0634	42.6942
Measurement	Total Cells (MultiWaveScoring)													Rilmendine	84.3318	88.2491	77.1151	83.232
	1	2	3	4	5	6	7	8	9	10	11	12		Memantine	78.9579	72.6575	77.8547	76.4901
A														Flubendazole	45.2878	34.1074	40.0506	39.8153
B	308.062	167.688	170.312	230.875	225.25	297.062	11.5625	275.125	282.5					Fluoxetine	37.7626	53.4497	50.0566	47.0896
C	4.4375	0.75	17.75	184.562	184.25	249.875	6.8125	330.688	227.562	217.188	166.125	55.8125
D	139.875	177.438	108.375	269.125	312.062	290.5	82.625	113.375	201.938	41.3125	214.875	219.688
E	163.75	17.5	191.438	178.125	282.688	151.625	140	192	342.25
F	68.25	97.6875	342.25	517.25	242.625	457.812	173.688	384.938	179.562	287.5	43.875	147.562
G	142.812	123.25	170.75	395.312	315.75	406.375	208.75	293.75	234.375	43.4375	35.4375	52.4375
H
Barcode	N/A
Plate Name	n2a infection-FDA
Plate ID	10959
Description	DAPI_FITC10X
Acquisition User	Moldev
Z Step	1
Measurement	Positive W2 (MultiWaveScoring)
	1	2	3	4	5	6	7	8	9	10	11	12
A
B	108.938	68.75	79.3125	87.25	130.375	125.062	7.5	110.688	186.938
C	1	0.3125	4.75	108.312	94.75	135.375	4.125	180.188	134	97.1875	65.5	20.3125
D	17.625	27.9375	13	164.625	166.062	140.062	23.875	19.625	43.6875	11.3125	99.5625	54.8125
E	142.375	12.5625	164.812	147.688	243.625	123.688	118.125	163.062	296.5
F	24.3125	40.6875	152.5	442.75	222	367.062	142.812	313.125	152.625	147.25	20.5	81.75
G	45	43.6875	77.25	329.75	270.312	305.875	87.75	171.5	114.062	22.625	13.75	21.5
H
Barcode	N/A
Plate Name	n2a infection-FDA
Plate ID	10959
Description	DAPI_FITC10X
Acquisition User	Moldev
Z Step	1
Measurement	% Positive W2 (MultiWaveScoring)
	1	2	3	4	5	6	7	8	9	10	11	12
A
B	0.905099	2.23756	3.97125	29.7738	52.9261	32.1691	60.157	36.7656	61.2039
C	38.5372	19.7917	39.6169	57.0323	53.1118	42.9917	49.3056	47.5842	55.7076	38.0763	34.9623	40.024
D	22.8954	22.739	22.6111	61.227	51.8315	43.8528	26.8368	27.8903	23.0151	28.9638	44.3248	42.2295
E	66.0784	76.097	67.4645	77.5369	74.1682	74.735	77.4391	83.1882	85.4609
F	51.7645	30.2547	46.0634	84.3318	88.2491	77.1151	78.9579	72.6575	77.8547	45.2878	34.1074	40.0506
G	37.7626	53.4497	50.0566	84.7231	83.6841	64.1081	47.9272	60.8265	47.0164	58.025	45.8576	43.3444
H
Barcode	N/A
Plate Name	n2a infection-FDA
Plate ID	10959
Description	DAPI_FITC10X
Acquisition User	Moldev
Z Step	1
Measurement	Positive W2 Mean Cell Aver Intens (MultiWaveScoring)
	1	2	3	4	5	6	7	8	9	10	11	12
A
B	9568.95	4880.09	5165.8	9847.59	6411.69	6571.73	14180.5	4179.01	7778.67
C	5992.85	3632.24	6638.05	8853.97	10474	6527.71	8734.75	6504.52	6147.23	7152.1	6716.86	9673
D	10603.8	8483.5	9539.43	9334.05	7338.84	6421.68	6644.37	8652.79	6875.74	5713.95	7780.97	10142.1
E	7881.24	13240.7	5260.48	8975.87	5691.33	6037.83	6834.64	5826.83	7344.76
F	13936.3	8694.43	9391.14	5719.83	8499.48	5298.66	5271.07	6017.89	6043.23	3449.19	3513.02	6597.2
G	8424.73	11583.7	7040.16	6219.45	7759.47	4735.72	10500	9672.13	7339.45	8079.71	6960.92	6854.19
H
Barcode	N/A
Plate Name	n2a infection-FDA
Plate ID	10959
Description	DAPI_FITC10X
Acquisition User	Moldev
Z Step	1
Measurement	All W2 Mean Cell Aver Intens (MultiWaveScoring)
	1	2	3	4	5	6	7	8	9	10	11	12
A
B	6782.81	3950.21	4226.77	6917.28	5292.21	5244.07	13609.4	3606.73	6566.01
C	5810.34	3735.43	5631.38	7024.06	8462.41	4699.83	7961.75	4808.14	4911.27	4765.59	4705.21	7902.96
D	6738.7	5882.14	5894.47	7853.87	5695.2	4739.94	4910.34	4676.69	4050.36	4275.77	6456.84	8140.17
E	7279.95	12961.2	5117.42	8162.36	5280.47	5430.57	6245.39	5484.17	6996.92
F	11135.7	5999	6931.53	5448.44	8174.42	4895.51	4967.38	5669.12	5524.37	2984.91	3064.19	6485.47
G	7347.33	9310.43	5634.23	5937.21	7347.4	4469.83	9048.48	8608.98	6298.89	6602.46	5651.97	5134.08
H
Barcode	N/A
Plate Name	n2a infection-FDA
Plate ID	10959
Description	DAPI_FITC10X
Acquisition User	Moldev
Z Step	1
Measurement	All W2 Mean Cell Integr Intens (MultiWaveScoring)
	1	2	3	4	5	6	7	8	9	10	11	12
A
B	1.97698e+07	1.62544e+07	8.46395e+06	2.20387e+07	1.15806e+07	1.25264e+07	1.07135e+08	1.14778e+07	2.11155e+07
C	4.62634e+07	1.88499e+07	1.41251e+07	2.277e+07	2.71929e+07	9.71892e+06	4.08529e+07	8.15962e+06	9.0155e+06	6.93763e+06	9.38848e+06	3.78073e+07
D	4.76668e+07	2.17128e+07	2.87246e+07	2.02396e+07	1.26272e+07	8.35065e+06	1.50191e+07	8.39662e+06	7.80792e+06	1.37293e+07	1.99344e+07	3.50768e+07
E	2.4128e+07	1.2399e+08	1.10249e+07	2.43064e+07	1.06099e+07	1.19725e+07	1.52505e+07	11640548	1.70216e+07
F	50908936	1.48946e+07	1.95084e+07	1.09241e+07	2.24555e+07	8845969	1.02872e+07	1.35614e+07	1.34015e+07	4.50961e+06	1.58557e+07	4.7475e+07
G	4.81278e+07	3.62869e+07	3.11363e+07	1.25433e+07	25998499	8.46979e+06	6.49036e+07	4.26173e+07	2.94557e+07	2.22743e+07	1.44618e+07	1.53004e+07
H
Barcode	N/A
Plate Name	n2a infection-FDA
Plate ID	10959
Description	DAPI_FITC10X
Acquisition User	Moldev
Z Step	1
Measurement	Positive W2 Mean Stain Integr Intens (MultiWaveScoring)
	1	2	3	4	5	6	7	8	9	10	11	12
A
B	3.29699e+07	2.26304e+07	1.20388e+07	7.35063e+07	1.5864e+07	2.8299e+07	1.56768e+08	1.22413e+07	3.38562e+07
C	65528832	4.68265e+07	2.15731e+07	3.74232e+07	4.34222e+07	1.75975e+07	5.58678e+07	1.41733e+07	1.23996e+07	1.33426e+07	1.9293e+07	5.91629e+07
D	1.05659e+08	4.03897e+07	5.17072e+07	3.20571e+07	2.14832e+07	1.37719e+07	5.40005e+07	2.65655e+07	2.02416e+07	1.87209e+07	3.62705e+07	4.90484e+07
E	2.96174e+07	1.32051e+08	1.21323e+07	3.00719e+07	1.14326e+07	1.32866e+07	1.70433e+07	1.16823e+07	1.79694e+07
F	7.86029e+07	3.09733e+07	3.28633e+07	1.17645e+07	2.44869e+07	8.9962e+06	9.91876e+06	1.55976e+07	1.49143e+07	4.08754e+06	2.16886e+07	5.44781e+07
G	1.49968e+08	5.37338e+07	3.80827e+07	1.26382e+07	2.74385e+07	8.97176e+06	8.53847e+07	6.0235e+07	34848635	3.17437e+07	2.82828e+07	2.77426e+07
H
Barcode	N/A
Plate Name	n2a infection-FDA
Plate ID	10959
Description	DAPI_FITC10X
Acquisition User	Moldev
Z Step	1
Measurement	Positive W2 Mean Cell Integr Intens (MultiWaveScoring)
	1	2	3	4	5	6	7	8	9	10	11	12
A
B	3.47632e+07	2.37594e+07	1.37105e+07	7.60727e+07	1.77115e+07	2.99691e+07	1.59715e+08	1.37781e+07	3.48275e+07
C	6.57783e+07	4.71264e+07	2.24075e+07	3.84244e+07	4.46638e+07	1.91613e+07	56046777	1.57544e+07	1.39342e+07	1.46785e+07	2.10649e+07	6.06387e+07
D	1.06475e+08	4.13688e+07	5.28978e+07	3.3418e+07	2.26271e+07	1.53163e+07	5.4914e+07	2.90374e+07	2.16937e+07	1.9672e+07	3.78632e+07	5.05936e+07
E	3.09643e+07	1.34058e+08	1.31121e+07	3.11363e+07	1.25303e+07	1.52818e+07	1.90142e+07	1.33206e+07	1.9461e+07
F	7.99366e+07	3.21224e+07	3.40903e+07	1.29313e+07	2.55392e+07	1.08234e+07	1.17757e+07	1.73865e+07	1.70756e+07	6.41285e+06	2.44285e+07	5.62355e+07
G	1.51171e+08	5.47722e+07	3.95068e+07	1.39932e+07	2.86818e+07	1.06142e+07	8.71174e+07	6.16123e+07	3.66731e+07	3.3418e+07	3.02781e+07	3.01584e+07
H
Barcode	N/A
Plate Name	n2a infection-FDA
Plate ID	10959
Description	DAPI_FITC10X
Acquisition User	Moldev
Z Step	1
Measurement	Positive W2 Mean Stain Aver Intens (MultiWaveScoring)
	1	2	3	4	5	6	7	8	9	10	11	12
A
B	10483.9	5560.55	5975.17	10547.2	7523.07	7459.68	14704.5	5020.17	8509.86
C	6176.03	3734.41	7053.08	9664.17	11177.1	7536.91	8771.27	7575.81	7132.66	8346.33	8203.37	10787.3
D	11225.7	9300.85	10444.9	10621.5	8257.32	7563.26	7304.88	9871.59	7983.71	6423.79	8671.05	10994.8
E	8986.34	13729.6	5833.73	9719.27	6429.54	7273.17	8313.12	6813.91	8347.9
F	14473.1	9706.12	10414.3	6335.92	9274.06	6199	6315.86	7150.69	7403.26	4823.59	4623.07	7455.32
G	9121.67	12514.2	7948.29	6976	8596.12	5680.46	11705.3	10578.2	8419.27	9217.8	8081.11	8201.22
H
