# Supplementary material for: Methotrimeprazine is a neuroprotective antiviral in JEV infection via adaptive ER stress and autophagy
Source: EMBO Mol Med. 2024 Jan 2;16(1):185–217. doi: 10.1038/s44321-023-00014-w (PMC10897192; doi:10.1038/s44321-023-00014-w)
Supplement: Supplementary file 3 — Source Data Fig. 1 [file 44321_2023_14_MOESM3_ESM.zip › Figure 1/Fig 1H/%NS1 exp2 .xlsx]

## Sheet: N2a infection FDA 2nd run SKP
Barcode	N/A													Plotted values are highlighted in yellow
Plate Name	n2a infection-FDA												Exp2	% NS1 positive (n=3)
Plate ID	10961
Description	DAPI_FITC10X													Name of samples	Biological rep1	Biological rep2	Biological rep3	Average
Acquisition User	Moldev													Mock	1.66833	2.13331	3.64802	2.48322
Z Step	1													DMSO	76.111	80.6642	83.9072	80.2275
Measurement	Total Cells (MultiWaveScoring)													MTP	49.6118	27.8082	45.3124	40.9108
	1	2	3	4	5	6	7	8	9	10	11	12		Rilmendine	81.8566	87.978	75.0101	81.6149
A	7.0625	2.5625	6.125	0.3125	4.375	2.375	3.5625	1.5	4.25	2.9375	4.1875	1.0625		Memantine	74.1535	70.0811	73.4745	72.5697
B	315.812	169.25	170.625	231	225.5	296.25	10.75	276.188	283	106.438	468.625	169.438		Flubendazole	41.3722	37.5359	41.5688	40.159
C	4.6875	0.8125	14.625	185.375	183.188	250.75	7.0625	333.312	227.375	217.375	165.875	55.375		Fluoxetine	31.1253	48.2206	51.2158	43.5206
D	140.5	179.125	108.312	268.188	313.312	289.75	82.5625	113.812	200.562	41.0625	213.375	218.375
E	163.438	17.6875	192.375	179	285.688	151.25	140.125	190.562	340.875	136.812	279.125	123.812
F	70	97.9375	341.312	522.5	242.812	459.125	174.688	386.125	179.188	289.625	43.375	146.875
G	146.125	121.688	170.5	395	316.125	406.75	208.938	295.688	234.688	42.125	35.75	51.4375
H	8.9375	1.1875	3.1875	1.375	0.9375	0.8125	4.375	1.75	7.75	1.875	2.5	1.25
Barcode	N/A
Plate Name	n2a infection-FDA
Plate ID	10961
Description	DAPI_FITC10X
Acquisition User	Moldev
Z Step	1
Measurement	Positive W2 (MultiWaveScoring)
	1	2	3	4	5	6	7	8	9	10	11	12
A	6.9375	2.375	5.75	0.3125	4.0625	2.125	3.1875	1.4375	4.0625	2.875	4.125	1
B	101	65.125	75.8125	79.8125	124.312	119.688	6.875	105.375	182.688	2.5625	2.1875	2.6875
C	0.875	0.375	2.1875	104.062	90.4375	131.625	4	176.375	130.125	93.6875	62.625	19.375
D	15.8125	25.25	11.625	155.375	160.75	133.5	22.25	18.375	41.0625	10.875	93.5	52.0625
E	141.188	12.4375	162.625	143.812	239.812	120.312	115.125	158.875	289.625	3.6875	2.5	5.75
F	23.25	37.5625	142.25	428.562	220.25	353.375	140	302.438	149.688	135.188	19.4375	77.1875
G	38.8125	38.3125	72.75	318.125	264.25	290.25	80.6875	161.438	110.688	22.1875	13.625	19.75
H	7.875	0.625	2.75	1.125	0.75	0.625	4.0625	1.5625	7.0625	1.5625	2.5	1.125
Barcode	N/A
Plate Name	n2a infection-FDA
Plate ID	10961
Description	DAPI_FITC10X
Acquisition User	Moldev
Z Step	1
Measurement	% Positive W2 (MultiWaveScoring)
	1	2	3	4	5	6	7	8	9	10	11	12
A	74.4442	59.4271	74.3611	25	83.4936	51.348	71.7014	54.1667	68.125	74.5833	61.9792	59.375
B	31.3159	30.1439	33.5927	24.9099	52.1781	32.1725	57.2513	35.226	59.3984	1.66833	2.13331	3.64802
C	25.9521	16.1458	33.5708	53.3961	54.5194	43.3997	44.4465	46.9307	54.251	36.6441	36.4171	33.5136
D	27.0438	20.3861	22.282	58.8363	49.3321	41.272	32.0025	21.6138	23.0936	30.252	40.4281	37.81
E	73.8574	70.1126	67.3374	75.1898	73.0209	72.2579	76.111	80.6642	83.9072	3.57709	1.14948	8.27031
F	49.6118	27.8082	45.3124	81.8566	87.978	75.0101	74.1535	70.0811	73.4745	41.3722	37.5359	41.5688
G	31.1253	48.2206	51.2158	80.6101	81.7426	61.7226	43.8803	60.9911	47.9614	58.2109	44.6536	39.5181
H	85.6728	35.9375	71.131	41.6667	22.9167	24.1071	60.4167	61.4583	62.3838	42.8571	56.25	31.25
Barcode	N/A
Plate Name	n2a infection-FDA
Plate ID	10961
Description	DAPI_FITC10X
Acquisition User	Moldev
Z Step	1
Measurement	Positive W2 Mean Cell Aver Intens (MultiWaveScoring)
	1	2	3	4	5	6	7	8	9	10	11	12
A	13735.1	8145.15	11978.3	3610.01	10701.9	8948.43	9946.14	8562.93	11015.8	12685.2	9037.49	12453.2
B	6112.7	4448.86	6091.37	8444.44	5917.49	6291.93	13724	3783.92	7755.38	7015.43	3752.69	11474.4
C	5269.32	3593.74	6754.08	8268.05	9460.29	5771.01	7681.2	5886.28	5499.91	6695.58	7269.46	8816.83
D	11876.1	8581.1	8332.41	8748.99	6788.5	5834.41	6424.13	8701.92	6717.51	5947.42	8823.49	9135.82
E	7989.93	12655.5	4817.17	7924.91	5266.03	5560.16	6510.39	5211.56	6513.97	8171.54	5628.84	8924.69
F	13131.6	8110.22	8984.51	5216.08	8025.91	4804.02	6777.22	5413.39	5259.87	3044.48	4205.4	6223.66
G	8913.72	10509.1	8583.55	5767.76	6809.83	4269.86	9558.73	8609.22	6745.68	7463.46	5957.42	6625.61
H	15157.8	3189.97	11513.1	3937.73	5222.14	2673.71	8991.38	12300.3	8580.69	7215.07	9388.8	5369.16
Barcode	N/A
Plate Name	n2a infection-FDA
Plate ID	10961
Description	DAPI_FITC10X
Acquisition User	Moldev
Z Step	1
Measurement	All W2 Mean Cell Aver Intens (MultiWaveScoring)
	1	2	3	4	5	6	7	8	9	10	11	12
A	13726.9	7983.84	11761.2	3610.01	10643.1	8922.57	9979.29	8558.59	11316.4	12683.7	9018.42	12433.5
B	4628.01	3436.18	4601.2	5733.62	4662.24	4855.65	12931.2	3122.73	6344.49	5273.48	2513.6	5365.68
C	4990.1	3731.49	5358.92	6403.99	7396.86	4133.26	7530.31	4238	4250.3	4149.51	4855.71	7095.17
D	7135.78	5429.09	4834.2	7229.86	5068.18	4067.44	4849.8	4330.13	3848.19	4264.18	7057.54	7360.53
E	6875.95	12145.7	4797.71	7130.35	4807.44	4855.73	5857.93	4831.56	6141.65	3454.39	1967.69	4376.99
F	10595.9	5604.05	6935.23	4915.73	7663.76	4361.36	6014.07	5002.46	4658.11	2519.65	3601.26	5828.8
G	7085.07	8184.93	6638.74	5414.23	6401.87	3949.9	8107.93	7473.36	5463.53	6091.48	4594.28	4798.86
H	15041	3615.48	11438.7	4395.27	5559.14	2844.46	9166.82	11842.6	8414.87	7213.34	9388.8	5542.84
Barcode	N/A
Plate Name	n2a infection-FDA
Plate ID	10961
Description	DAPI_FITC10X
Acquisition User	Moldev
Z Step	1
Measurement	All W2 Mean Cell Integr Intens (MultiWaveScoring)
	1	2	3	4	5	6	7	8	9	10	11	12
A	1.71598e+08	8.609e+07	93207709	4.19531e+07	9.9173e+07	1.22146e+08	57791837	79506062	1.38408e+08	1.52026e+08	5.92319e+07	1.2267e+08
B	1.19939e+07	1.72746e+07	1.1091e+07	1.94701e+07	9.87064e+06	11758954	1.26491e+08	1.04684e+07	1.48577e+07	1.9685e+07	2.4377e+06	8.188e+06
C	4.21505e+07	18940087	2.43146e+07	1.99124e+07	7.5642e+07	8.48045e+06	4.14728e+07	7.05464e+06	7.59711e+06	5.9265e+06	1.02565e+07	3.12197e+07
D	6.38349e+07	1.81908e+07	2.84069e+07	2.17013e+07	1.06e+07	6.76777e+06	1.60422e+07	7.41812e+06	7.93621e+06	3.42926e+07	2.33524e+07	3.4974e+07
E	2.1572e+07	1.05355e+08	9.87672e+06	1.94535e+07	9.44527e+06	1.02474e+07	1.46233e+07	9.83592e+06	1.41644e+07	2.72088e+06	1.28475e+06	6.4387e+06
F	5.97274e+07	1.56585e+07	2.21964e+07	1.01327e+07	22070436	7.52425e+06	1.60373e+07	1.17351e+07	9.86506e+06	3.59827e+06	3.78648e+07	3.57833e+07
G	4.34358e+07	2.97771e+07	2.93244e+07	1.05323e+07	2.07793e+07	7.14973e+06	5.82346e+07	3.91543e+07	2.54877e+07	1.97858e+07	1.02694e+07	1.39179e+07
H	1.0314e+08	1.96813e+07	1.00584e+08	1.92004e+07	3.99789e+07	2.70406e+07	1.05443e+08	8.60523e+07	78106863	7.12135e+07	58009813	1.22851e+08
Barcode	N/A
Plate Name	n2a infection-FDA
Plate ID	10961
Description	DAPI_FITC10X
Acquisition User	Moldev
Z Step	1
Measurement	Positive W2 Mean Stain Integr Intens (MultiWaveScoring)
	1	2	3	4	5	6	7	8	9	10	11	12
A	1.69383e+08	8.81952e+07	1.10654e+08	4.19531e+07	1.00693e+08	1.25159e+08	59864240	8.01315e+07	1.41704e+08	1.51025e+08	5.94586e+07	1.232e+08
B	1.80488e+07	2.60414e+07	2.56622e+07	7.9152e+07	1.35382e+07	2.75626e+07	1.6173e+08	1.1058e+07	2.5471e+07	4.52371e+07	1.45874e+07	6.41926e+07
C	8.34184e+07	3.44029e+07	4.61892e+07	3.27676e+07	8.7076e+07	1.52557e+07	6.59066e+07	1.20357e+07	1.0735e+07	1.23746e+07	2.31312e+07	5.26743e+07
D	1.33471e+08	4.9918e+07	3.97247e+07	3.4087e+07	2.02125e+07	1.17638e+07	4.96753e+07	2.67179e+07	1.95048e+07	8.61294e+07	5.12681e+07	5.42342e+07
E	2.94514e+07	1.35759e+08	1.02476e+07	2.54443e+07	1.03115e+07	1.17186e+07	1.70627e+07	9.96072e+06	1.50575e+07	5.24386e+07	1.75219e+07	3.60077e+07
F	9.24739e+07	3.56396e+07	3.48091e+07	1.12066e+07	2.39291e+07	7.58591e+06	1.99142e+07	1.41639e+07	1.07243e+07	3.45257e+06	4.55624e+07	5.06914e+07
G	1.19387e+08	5.00717e+07	4.25447e+07	1.11955e+07	2.19585e+07	7.5513e+06	8.31902e+07	5.04408e+07	3.22012e+07	28118107	2.00288e+07	3.41791e+07
H	1.12033e+08	19711943	1.06265e+08	1.96745e+07	4.09633e+07	2.8312e+07	1.06372e+08	9.96964e+07	8.15954e+07	7.22286e+07	5.79264e+07	122151827
Barcode	N/A
Plate Name	n2a infection-FDA
Plate ID	10961
Description	DAPI_FITC10X
Acquisition User	Moldev
Z Step	1
Measurement	Positive W2 Mean Cell Integr Intens (MultiWaveScoring)
	1	2	3	4	5	6	7	8	9	10	11	12
A	1.73554e+08	8.84681e+07	1.11511e+08	4.19531e+07	1.01224e+08	1.25285e+08	60134586	8.03556e+07	1.41926e+08	1.52878e+08	6.00996e+07	1.23302e+08
B	1.98184e+07	2.70894e+07	2.70655e+07	8.14011e+07	1.5114e+07	2.90446e+07	1.66713e+08	1.24586e+07	2.64043e+07	4.66959e+07	1.53494e+07	6.45116e+07
C	8.37392e+07	34709441	4.74563e+07	3.38e+07	8.84072e+07	1.73918e+07	6.62252e+07	1.35335e+07	1.21103e+07	1.34922e+07	2.46361e+07	5.41282e+07
D	1.34088e+08	5.08871e+07	4.0914e+07	3.5434e+07	21282097	1.31719e+07	5.06465e+07	2.89593e+07	2.08258e+07	8.6943e+07	5.30239e+07	5.56209e+07
E	3.09433e+07	1.36787e+08	11308356	2.64727e+07	1.14025e+07	1.35293e+07	1.88783e+07	11524786	1.64842e+07	5.2855e+07	1.83186e+07	3.69299e+07
F	9.36725e+07	3.67083e+07	3.59943e+07	1.24594e+07	2.49406e+07	9.30883e+06	2.14355e+07	15823969	1.2845e+07	5.34288e+06	48379848	5.25269e+07
G	1.22118e+08	5.10635e+07	4.39383e+07	1.25727e+07	2.30941e+07	9.11975e+06	8.47745e+07	5.16685e+07	3.44712e+07	2.98498e+07	2.18893e+07	3.68329e+07
H	1.12765e+08	1.97295e+07	1.06601e+08	1.96958e+07	4.09633e+07	2.8329e+07	1.06376e+08	9.98547e+07	8.24491e+07	7.22286e+07	58009813	122747200
Barcode	N/A
Plate Name	n2a infection-FDA
Plate ID	10961
Description	DAPI_FITC10X
Acquisition User	Moldev
Z Step	1
Measurement	Positive W2 Mean Stain Aver Intens (MultiWaveScoring)
	1	2	3	4	5	6	7	8	9	10	11	12
A	13667.3	8265.67	12104.1	3610.01	10928.9	8965.77	10059.3	8584.02	11040.9	12765	9142.38	12576.9
B	7037.64	5139.68	7065.01	9315.45	7074.55	7191.14	14345.3	4664.45	8524.96	7534.56	4310.84	11956.7
C	5343.45	3683.23	7407.17	9150.63	10183.7	6966.16	7766.21	7063.94	6503.52	7959.71	8661.92	9839.48
D	12615.1	9426.31	9372.13	10087.9	7729.46	7047.83	7112.05	9982.64	7766.7	6736.94	10051.7	10010.1
E	9373.2	13113.9	5490	8746.01	6111.94	6862.44	8039.54	6282.83	7587.97	8315.72	5953.59	9772.62
F	13641.8	9007.9	10019.6	5939.11	8878.07	5833.03	8273.69	6616.63	6817.08	4467.24	5375.77	7169.59
G	9542.55	11409.6	9584.22	6658.79	7652.21	5325.71	10812.1	9533.91	7863.28	8689.34	7215.7	8061.44
H	15282	3194.63	11596.8	3940.23	5222.14	2684.63	8994.25	12402.4	8748.85	7215.07	9402.24	5354.16
