# Supplementary material for: Methotrimeprazine is a neuroprotective antiviral in JEV infection via adaptive ER stress and autophagy
Source: EMBO Mol Med. 2024 Jan 2;16(1):185–217. doi: 10.1038/s44321-023-00014-w (PMC10897192; doi:10.1038/s44321-023-00014-w)
Supplement: Supplementary file 3 — Source Data Fig. 1 [file 44321_2023_14_MOESM3_ESM.zip › Figure 1/Fig 1H/Percentage NS1 positive cells .xlsx]

## Sheet: Sheet1
			% NS1 positive cells		n=6
											Expt 1 (n=3)
		Mock	DMSO	Flubendazole	Fluoxetine	Memantine	MTP	Rilmenidine			Expt 2 (n=3)
	Biological rep.1	0.905099	76.111	41.3722	31.1253	74.1535	49.6118	81.8566
	Biological rep.2	2.23756	80.6642	37.5359	48.2206	70.0811	27.8082	87.978
	Biological rep.3	3.97125	83.9072	41.5688	51.2158	73.4745	45.3124	75.0101
	Biological rep.1	1.66833	77.4391	45.2878	37.7626	78.9579	51.7645	84.3318
	Biological rep.2	2.13331	83.1881	34.1074	53.4497	72.6575	30.2547	88.2491
	Biological rep.3	3.64802	85.4608	40.0506	50.0566	77.8547	46.0634	77.1151
	Average	2.42726	81.1284	39.9871	45.3051	74.5299	41.8025	82.4234
	SD	1.17384	3.73456	3.82363	8.83519	3.3231	10.197	5.51164
