# Supplementary material for: Methotrimeprazine is a neuroprotective antiviral in JEV infection via adaptive ER stress and autophagy
Source: EMBO Mol Med. 2024 Jan 2;16(1):185–217. doi: 10.1038/s44321-023-00014-w (PMC10897192; doi:10.1038/s44321-023-00014-w)
Supplement: Supplementary file 3 — Source Data Fig. 1 [file 44321_2023_14_MOESM3_ESM.zip › Figure 1/Fig 1I/ROS level.xlsx]

## Sheet: Sheet1
				MFI	n=3
		Mock	DMSO	DMF	NAC	Flubendazole	Fluoxetine	Memantine	MTP	Rilmenidine
	Biological rep.1	159	1690	1654	1035	157	643	561	559	613
	Biological rep.2	105	1144	1998	419	318	1038	763	626	473
	Biological rep.3	130	1451	1826	727	237	425	669	686	852
	Average	131.333	1428.33	1826	727	237.333	702	664.333	623.667	646
	SD	27.0247	273.705	172	308	80.5005	310.73	101.081	63.5321	191.643
