# Supplementary material for: Methotrimeprazine is a neuroprotective antiviral in JEV infection via adaptive ER stress and autophagy
Source: EMBO Mol Med. 2024 Jan 2;16(1):185–217. doi: 10.1038/s44321-023-00014-w (PMC10897192; doi:10.1038/s44321-023-00014-w)
Supplement: Supplementary file 4 — Source Data Fig. 2 [file 44321_2023_14_MOESM4_ESM.zip]

Archive with 36 entries (21 files):
- Figure 2/
- Figure 2/.DS_Store
- __MACOSX/
- __MACOSX/Figure 2/
- __MACOSX/Figure 2/._.DS_Store
- Figure 2/Fig 2A/
- Figure 2/Fig 2A/Survival assay.xlsx
- __MACOSX/Figure 2/Fig 2A/
- __MACOSX/Figure 2/Fig 2A/._Survival assay.xlsx
- __MACOSX/Figure 2/._Fig 2A
- Figure 2/Fig 2B/
- Figure 2/Fig 2B/mice body weight.xlsx
- __MACOSX/Figure 2/Fig 2B/
- __MACOSX/Figure 2/Fig 2B/._mice body weight.xlsx
- __MACOSX/Figure 2/._Fig 2B
- Figure 2/Fig 2C/
- Figure 2/Fig 2C/JEV titer.xlsx
- __MACOSX/Figure 2/Fig 2C/
- __MACOSX/Figure 2/Fig 2C/._JEV titer.xlsx
- __MACOSX/Figure 2/._Fig 2C
- Figure 2/Fig 2D/
- Figure 2/Fig 2D/Evans blue.tif
- __MACOSX/Figure 2/Fig 2D/
- __MACOSX/Figure 2/Fig 2D/._Evans blue.tif
- __MACOSX/Figure 2/._Fig 2D
- Figure 2/Fig 2E/
- Figure 2/Fig 2E/Evans blue quantitation.xlsx
- __MACOSX/Figure 2/Fig 2E/
- __MACOSX/Figure 2/Fig 2E/._Evans blue quantitation.xlsx
- __MACOSX/Figure 2/._Fig 2E
- Figure 2/Fig 2F/
- Figure 2/Fig 2F/Cytokines concentrations.xlsx
- __MACOSX/Figure 2/Fig 2F/
- __MACOSX/Figure 2/Fig 2F/._Cytokines concentrations.xlsx
- __MACOSX/Figure 2/._Fig 2F
- __MACOSX/._Figure 2
