# Supplementary material for: Methotrimeprazine is a neuroprotective antiviral in JEV infection via adaptive ER stress and autophagy
Source: EMBO Mol Med. 2024 Jan 2;16(1):185–217. doi: 10.1038/s44321-023-00014-w (PMC10897192; doi:10.1038/s44321-023-00014-w)
Supplement: Supplementary file 4 — Source Data Fig. 2 [file 44321_2023_14_MOESM4_ESM.zip › Figure 2/Fig 2A/Survival assay.xlsx]

## Sheet: Sheet1
		No. of mice	No. of days mice survive	JEV(n= 6)	JEV+MTP(n= 6)	Vehicle (n= 4)	MTP (n= 4)
	JEV	mouse 1	7	1					0; represents live mouse
		mouse 2	8	1					1; represents dead mouse
		mouse 3	8	1
		mouse 4	8	1
		mouse 5	9	1
		mouse 6	9	1
	JEV+MTP	mouse 1	9		1
		mouse 2	9		1
		mouse 3	9		1
		mouse 4	13		1
		mouse 5	15		0
		mouse 6	15		0
	Vehicle	mouse 1	15			0
		mouse 2	15			0
		mouse 3	15			0
		mouse 4	15			0
	MTP	mouse 1	15				0
		mouse 2	15				0
		mouse 3	15				0
		mouse 4	15				0
