# Supplementary material for: Methotrimeprazine is a neuroprotective antiviral in JEV infection via adaptive ER stress and autophagy
Source: EMBO Mol Med. 2024 Jan 2;16(1):185–217. doi: 10.1038/s44321-023-00014-w (PMC10897192; doi:10.1038/s44321-023-00014-w)
Supplement: Supplementary file 4 — Source Data Fig. 2 [file 44321_2023_14_MOESM4_ESM.zip › Figure 2/Fig 2B/mice body weight.xlsx]

## Sheet: Sheet1
		Body weight relative to vehicle control
		JEV (n=6)			JEV+MTP (n=6)
	No. of days	No. of mice survive	Weight	SD	No. of mice survive	Weight	SD
	0	6	1.01042	0.047048	6	1.02083	0.06455
	1	6	1.01042	0.047048	6	1.02083	0.06455
	2	6	1.02488	0.047048	6	1.00497	0.047048
	3	6	1.07104	0.085391	6	1.04918	0.055902
	4	6	0.959596	0.047048	6	0.939394	0.08615
	5	6	0.985507	0.055902	6	0.995169	0.10013
	6	6	0.915556	0.073065	6	0.995556	0.094097
	7	5	0.82906	0.091998	6	0.982906	0.203165
	8	3	0.691	0.15052	3	1.00833	0.245002
	9	0	0	0	3	0.856061	0.24817
	10				3	1.09722	0.157288
	11				3	1.05082	0.152753
	12				2	1.08143	0.155289
	13				2	1.09761	0.123111
	14				2	1.07692	0.086603
	15				2	1.02814	0.116145
