# Supplementary material for: Methotrimeprazine is a neuroprotective antiviral in JEV infection via adaptive ER stress and autophagy
Source: EMBO Mol Med. 2024 Jan 2;16(1):185–217. doi: 10.1038/s44321-023-00014-w (PMC10897192; doi:10.1038/s44321-023-00014-w)
Supplement: Supplementary file 4 — Source Data Fig. 2 [file 44321_2023_14_MOESM4_ESM.zip › Figure 2/Fig 2C/JEV titer.xlsx]

## Sheet: Sheet1
		JEV titer at log10 scale
		No. of days	Mouse 1	Mouse 2	Mouse 3	Average	SD
	JEV	3	3.22141	3.63639	3.3006	3.38613	0.220314
		4	4.77772	5.06651	4.93742	4.92722	0.144668
		5	5.47427	5.40039	5.09065	5.32177	0.203538
		6	6.11351	6.47669	6.20819	6.26613	0.188394
		7	4.98484	4.8012	3.9696	4.58521	0.540985
	JEV+MTP	3	2.82347	0	0	0.941158	1.63013
		4	0	3.52244	3.84466	2.4557	2.13279
		5	4.69854	3.75289	0	2.81714	2.48511
		6	5.01381	3.92038	3.63639	4.19019	0.727267
		7	4.18046	3.8012	3.99227	3.99131	0.189631
