# Supplementary material for: Methotrimeprazine is a neuroprotective antiviral in JEV infection via adaptive ER stress and autophagy
Source: EMBO Mol Med. 2024 Jan 2;16(1):185–217. doi: 10.1038/s44321-023-00014-w (PMC10897192; doi:10.1038/s44321-023-00014-w)
Supplement: Supplementary file 4 — Source Data Fig. 2 [file 44321_2023_14_MOESM4_ESM.zip › Figure 2/Fig 2E/Evans blue quantitation.xlsx]

## Sheet: Sheet1
		Conc. of evans blue (µg/ml)
			Mouse 1	Mouse 2	Mouse 3	Average	SD
	Mock	Day 3	0.2946	0.1228	0.0838	0.167067	0.112155
		Day 6	0.2824	0.32145	0.1958	0.26655	0.0643071
	JEV	Day 3	0.1468	0.3442	0.4824	0.324467	0.168668
		Day 6	1.5636	2.1482	1.018	1.5766	0.565212
	JEV+MTP	Day 3	0.2134	0.21	0.1066	0.176667	0.0607033
		Day 6	0.4718	0.214	0.222	0.3026	0.146586
