# Supplementary material for: Methotrimeprazine is a neuroprotective antiviral in JEV infection via adaptive ER stress and autophagy
Source: EMBO Mol Med. 2024 Jan 2;16(1):185–217. doi: 10.1038/s44321-023-00014-w (PMC10897192; doi:10.1038/s44321-023-00014-w)
Supplement: Supplementary file 4 — Source Data Fig. 2 [file 44321_2023_14_MOESM4_ESM.zip › Figure 2/Fig 2F/Cytokines concentrations.xlsx]

## Sheet: IL-6
		IL-6 conc (pg/ml)
		No. of days	Mice 1	Mice 2	Mice 3	Average	SD
	MOCK	3	80.85	74.72	73.19	76.2533	4.05367
		4	86.84	119.54	135.42	113.933	24.7705
		5	84.8	78.35	72.09	78.4133	6.35524
		6	69.6	76.87	86.8	77.7567	8.63421
		7	85.97	64.76	75	75.2433	10.6071
	JEV	3	193.55	202.67	107.17	167.797	52.7019
		4	123.48	134.21	127.57	128.42	5.41527
		5	205.14	189.15	220.78	205.023	15.8153
		6	800.27	1344.65	1397.78	1180.9	330.704
		7	584.73	579.1	542.4	568.743	22.987
	JEV+MTP	3	98.36	74.99	92.63	88.66	12.1803
		4	78.49	91.96	95.51	88.6533	8.9789
		5	79.54	86.02	94.89	86.8167	7.70595
		6	133.03	124.95	100.26	119.413	17.0722
		7	121.95	119.71	108.64	116.767	7.12646

## Sheet: RANTES
		RANTES conc (pg/ml)
		No. of days	Mice 1	Mice 2	Mice 3	Average	SD
	MOCK	3	201.23	190.21	201.46	197.633	6.42982
		4	199.26	229.81	254.24	227.77	27.5467
		5	194.56	207.18	182.61	194.783	12.2865
		6	192.89	195	194.96	194.283	1.20683
		7	169.15	160.99	165	165.047	4.0802
	JEV	3	286.49	280.61	262.96	276.687	12.2458
		4	434.85	440.72	257.06	377.543	104.383
		5	505.45	490.27	556.81	517.51	34.8708
		6	1230.87	1422.2	1229.74	1294.27	110.792
		7	947.7	1201.44	1273.67	1140.94	171.2
	JEV+MTP	3	206.97	222.84	220.33	216.713	8.53079
		4	206.72	209.29	232.58	216.197	14.2465
		5	210.35	227.52	220.42	219.43	8.62771
		6	222.81	205.65	262.96	230.473	29.4135
		7	258.9	267.7	248.05	258.217	9.84281

## Sheet: TNF alpha
		TNF-α conc (pg/ml)
		No of days	Mice 1	Mice 2	Mice 3	Average	SD
	MOCK	3	210.38	211.77	257.81	226.653	26.9914
		4	223.85	224.27	243.12	230.413	11.0063
		5	190.52	213.81	257.81	220.713	34.172
		6	244.12	245.46	264.54	251.373	11.4223
		7	230.35	265.68	213.81	236.613	26.4962
	JEV	3	238.96	252.44	283.42	258.273	22.7968
		4	290.46	266.52	306.41	287.797	20.0779
		5	303.27	374.61	447.07	374.983	71.9007
		6	819.9	714.4	457.57	663.957	186.358
		7	306.41	428.38	426.44	387.077	69.8661
	JEV+MTP	3	185.95	241.41	215.38	214.247	27.7474
		4	258.4	231.68	223.05	237.71	18.4303
		5	255.39	232.25	239.84	242.493	11.796
		6	270.67	288.08	302.73	287.16	16.0498
		7	273.63	240.72	226.26	246.87	24.2765

## Sheet: MCP-1
	MCP-1 conc (pg/ml)
	No. of days	Mice 1	Mice 2	Mice 3	Average	SD
MOCK	3	41.07	30.23	140	70.4333	60.4898
	4	170	132.02	124.95	142.323	24.228
	5	119.44	77.78	110.3	102.507	21.8961
	6	150.2	125	181.2	152.133	28.1498
	7	73.78	159.52	102	111.767	43.6964
JEV	3	122.89	125.94	176.43	141.753	30.0696
	4	335.22	354.78	331.08	340.36	12.6585
	5	565.53	583.3	338.58	495.803	136.449
	6	3519.48	3282.32	3085.32	3295.71	217.389
	7	3068.11	3147.45	2963.31	3059.62	92.3629
JEV+MTP	3	98.63	102.78	48.06	83.1567	30.4654
	4	219.33	142	190.23	183.853	39.0574
	5	176.43	170.93	115.89	154.417	33.4782
	6	1058.37	1033.21	897.46	996.347	86.5574
	7	187.22	161.63	284.74	211.197	64.9629

## Sheet: IL-1β 
	IL-1β conc (pg/ml)
	No. of days	Mice 1	Mice 2	Mice 3	Average	SD
MOCK	3	28.83	39.41	39.09	35.7767	6.01812
	4	39.73	43.76	38.21	40.5667	2.86804
	5	51.35	42.86	31.25	41.82	10.0903
	6	19.68	24.13	45.18	29.6633	13.6208
	7	26.91	36.34	31.2	31.4833	4.72138
JEV	3	62.18	50.42	47.35	53.3167	7.82785
	4	66.85	50.19	58.4	58.48	8.33029
	5	86	80.21	79.13	81.78	3.69431
	6	96.48	98.53	83.25	92.7533	8.29371
	7	86.44	87.42	83.94	85.9333	1.79447
JEV+MTP	3	46.63	37.31	20.89	34.9433	13.0322
	4	32.47	21.6	26.98	27.0167	5.43509
	5	28.41	39.41	26.77	31.53	6.87337
	6	57.24	72.79	39.85	56.6267	16.4786
	7	62.67	38.84	43.96	48.49	12.5442

## Sheet: IL-10
		IL-10 conc (pg/ml)
		No. of days	Mice 1	Mice 2	Mice 3	Average	SD
	MOCK	3	168.76	169.33	158.83	165.64	5.90452
		4	144.43	170.72	156.87	157.34	13.1513
		5	175.28	180.38	142.03	165.897	20.8258
		6	144.49	161.92	176.27	160.893	15.9149
		7	151.29	167.39	159	159.227	8.05239
						#DIV/0!	#DIV/0!
	JEV	3	173.98	192.91	187.09	184.66	9.69613
		4	205.65	212.88	185.33	201.287	14.2839
		5	207.83	203.93	168.56	193.44	21.6348
		6	224.31	235.34	227.69	229.113	5.65107
		7	184.01	233.78	210.51	209.433	24.9025
						#DIV/0!	#DIV/0!
	JEV+MTP	3	177.8	118.83	147.02	147.883	29.4945
		4	163.98	169.48	165.48	166.313	2.84312
		5	138.55	147.02	163.44	149.67	12.6548
		6	153.58	176.23	164.09	164.633	11.3348
		7	130.42	153.24	149.08	144.247	12.1536

## Sheet: IL-12p70
		IL-12p70 conc (pg/ml)
		No. of days	Mice 1	Mice 2	Mice 3	Average	SD
	MOCK	3	44.52	39.08	19.48	34.36	13.1704
		4	33.53	51.42	40.42	41.79	9.02334
		5	42.17	43.8	50	45.3233	4.1313
		6	25.33	41.4	31.42	32.7167	8.11309
		7	30.5	42.2	36.5	36.4	5.85064
	JEV	3	75.5	84.15	58.24	72.63	13.1913
		4	58.72	66.61	66.33	63.8867	4.47665
		5	76	83.69	71.62	77.1033	6.11017
		6	83.8	94.2	93.09	90.3633	5.71104
		7	95.35	83.96	70.42	83.2433	12.4804
	JEV+MTP	3	57.76	54.71	41.24	51.2367	8.79066
		4	44.8	36.75	30.76	37.4367	7.04514
		5	42.47	19.5	32.5	31.49	11.5183
		6	33.73	44.31	58.94	45.66	12.6591
		7	43.94	54.87	50.17	49.66	5.48282

## Sheet: CXCL-1
		CXCL-1 conc (pg/ml)
		No of days	Mice 1	Mice 2	Mice 3	Average	SD
	MOCK	3	47.56	36.51	34.69	39.5867	6.96481
		4	34.31	47.45	37.84	39.8667	6.8004
		5	32.01	39.17	27.41	32.8633	5.92626
		6	27.91	31.56	22.82	27.43	4.38973
		7	31.69	24.88	18.24	24.9367	6.72518
	JEV	3	123	114.07	109.97	115.68	6.66253
		4	147.85	145.43	125.55	139.61	12.2363
		5	171.54	174.33	194.83	180.233	12.7178
		6	436.79	438.56	284.03	386.46	88.7114
		7	181.2	188.67	280	216.623	55.0127
	JEV+MTP	3	103.19	65.62	68.33	79.0467	20.9526
		4	32.4	13.08	54.66	33.38	20.8073
		5	68.6	51.49	40.99	53.6933	13.9362
		6	83.26	78.91	111.05	91.0733	17.4365
		7	34.31	46.46	41.63	40.8	6.11738

## Sheet: CXCL-10
		CXCL-10 conc (pg/ml)
		No. of days	Mice 1	Mice 2	Mice 3	Average	SD
	MOCK	3	153.71	143.49	174.86	157.353	15.9992
		4	161.72	383.71	382.7	309.377	127.875
		5	181.52	193.41	142.46	172.463	26.6551
		6	144.76	142.63	133.76	140.383	5.83401
		7	120.12	109	115	114.707	5.5658
	JEV	3	826.21	820.11	983.97	876.763	92.8938
		4	1159.35	1012.46	1019.93	1063.91	82.7349
		5	3711.66	3862.84	2235.67	3270.06	898.989
		6	5498.9	5868.61	6089.66	5819.06	298.481
		7	5958.32	6143.95	5629.77	5910.68	260.379
	JEV+MTP	3	291.99	285.02	403.35	326.787	66.3973
		4	758.98	764.08	664.6	729.22	56.0206
		5	410.14	363.81	219.36	331.103	99.5065
		6	651.58	669	813.43	711.337	88.8434
		7	523.47	826.16	525.04	624.89	174.307

## Sheet: GM-CSF
		GM-CSF conc (pg/ml)
		No. of days	Mice 1	Mice 2	Mice 3	Average	SD
	MOCK	3	124.01	111.81	137.32	124.38	12.759
		4	115.46	157.02	155.25	142.577	23.5004
		5	100.15	126.04	111.82	112.67	12.9659
		6	111.4	134.6	121.29	122.43	11.6419
		7	114.08	121.92	127	121	6.50895
	JEV	3	135.03	143.1	145.82	141.317	5.61171
		4	150.41	152.04	138.79	147.08	7.22546
		5	167.51	162.07	137.68	155.753	15.8865
		6	179.1	177.53	187.65	181.427	5.44643
		7	171.69	174.57	140.43	162.23	18.9342
	JEV+MTP	3	108.95	118.31	132.34	119.867	11.7724
		4	117.86	113.29	112.29	114.48	2.96956
		5	112.09	134.76	127.79	124.88	11.6118
		6	122.02	107.58	120.97	116.857	8.05096
		7	132.05	116.01	121.07	123.043	8.20006

[truncated: 3 more sheets: IFN-α, IFN-β, IFN-γ]
