# Supplementary material for: Methotrimeprazine is a neuroprotective antiviral in JEV infection via adaptive ER stress and autophagy
Source: EMBO Mol Med. 2024 Jan 2;16(1):185–217. doi: 10.1038/s44321-023-00014-w (PMC10897192; doi:10.1038/s44321-023-00014-w)
Supplement: Supplementary file 5 — Source Data Fig. 3 [file 44321_2023_14_MOESM5_ESM.zip]

Archive with 67 entries (42 files):
- Figure 3/
- Figure 3/.DS_Store
- __MACOSX/
- __MACOSX/Figure 3/
- __MACOSX/Figure 3/._.DS_Store
- Figure 3/Fig 3A/
- Figure 3/Fig 3A/Chemical structures.tif
- __MACOSX/Figure 3/Fig 3A/
- __MACOSX/Figure 3/Fig 3A/._Chemical structures.tif
- __MACOSX/Figure 3/._Fig 3A
- Figure 3/Fig 3B/
- Figure 3/Fig 3B/IC50 and CC50.xlsx
- __MACOSX/Figure 3/Fig 3B/
- __MACOSX/Figure 3/Fig 3B/._IC50 and CC50.xlsx
- __MACOSX/Figure 3/._Fig 3B
- Figure 3/Fig 3C/
- Figure 3/Fig 3C/JEV titer.xlsx
- __MACOSX/Figure 3/Fig 3C/
- __MACOSX/Figure 3/Fig 3C/._JEV titer.xlsx
- __MACOSX/Figure 3/._Fig 3C
- Figure 3/Fig 3D/
- Figure 3/Fig 3D/IC50 and CC50.xlsx
- __MACOSX/Figure 3/Fig 3D/
- __MACOSX/Figure 3/Fig 3D/._IC50 and CC50.xlsx
- __MACOSX/Figure 3/._Fig 3D
- Figure 3/Fig 3E/
- Figure 3/Fig 3E/JEV titer.xlsx
- __MACOSX/Figure 3/Fig 3E/
- __MACOSX/Figure 3/Fig 3E/._JEV titer.xlsx
- __MACOSX/Figure 3/._Fig 3E
- Figure 3/Fig 3F/
- Figure 3/Fig 3F/.DS_Store
- __MACOSX/Figure 3/Fig 3F/
- __MACOSX/Figure 3/Fig 3F/._.DS_Store
- Figure 3/Fig 3F/CC50 and IC50.xlsx
- __MACOSX/Figure 3/Fig 3F/._CC50 and IC50.xlsx
- __MACOSX/Figure 3/._Fig 3F
- Figure 3/Fig 3G/
- Figure 3/Fig 3G/JEV titer.xlsx
- __MACOSX/Figure 3/Fig 3G/
- __MACOSX/Figure 3/Fig 3G/._JEV titer.xlsx
- __MACOSX/Figure 3/._Fig 3G
- Figure 3/Fig 3H/
- Figure 3/Fig 3H/DMSO.tif
- __MACOSX/Figure 3/Fig 3H/
- __MACOSX/Figure 3/Fig 3H/._DMSO.tif
- Figure 3/Fig 3H/TFP.tif
- __MACOSX/Figure 3/Fig 3H/._TFP.tif
- __MACOSX/Figure 3/._Fig 3H
- Figure 3/Fig 3I/
- Figure 3/Fig 3I/.DS_Store
- __MACOSX/Figure 3/Fig 3I/
- __MACOSX/Figure 3/Fig 3I/._.DS_Store
- Figure 3/Fig 3I/NS1_TFP.xlsx
- __MACOSX/Figure 3/Fig 3I/._NS1_TFP.xlsx
- __MACOSX/Figure 3/._Fig 3I
- Figure 3/Fig 3J/
- Figure 3/Fig 3J/Cytokines concentration.xlsx
- __MACOSX/Figure 3/Fig 3J/
- __MACOSX/Figure 3/Fig 3J/._Cytokines concentration.xlsx
- __MACOSX/Figure 3/._Fig 3J
- Figure 3/Fig 3K/
- Figure 3/Fig 3K/Survival assay.xlsx
- __MACOSX/Figure 3/Fig 3K/
- __MACOSX/Figure 3/Fig 3K/._Survival assay.xlsx
- __MACOSX/Figure 3/._Fig 3K
- __MACOSX/._Figure 3
