# Supplementary material for: Methotrimeprazine is a neuroprotective antiviral in JEV infection via adaptive ER stress and autophagy
Source: EMBO Mol Med. 2024 Jan 2;16(1):185–217. doi: 10.1038/s44321-023-00014-w (PMC10897192; doi:10.1038/s44321-023-00014-w)
Supplement: Supplementary file 5 — Source Data Fig. 3 [file 44321_2023_14_MOESM5_ESM.zip › Figure 3/Fig 3B/IC50 and CC50.xlsx]

## Sheet: Sheet1
	Relative JEV RNA level (n=3)
	MTP (µM)	Biological rep.1	Biological rep.2	Biological rep.3	Average	SD
	0	1.00702	1.00803	1.00905	1.00803	0.00101822
	0.25	0.852477	0.918608	0.786346	0.852477	0.066131
	0.5	0.781537	0.688509	0.735023	0.735023	0.0465139
	1	0.425053	0.51162	0.598188	0.51162	0.0865678
	10	0.327203	0.354894	0.341048	0.341048	0.0138457
	20	0.477741	0.398328	0.318916	0.398328	0.0794122
	50
	% Cell viability (n=3)
	MTP (µM)	Biological rep.1	Biological rep.2	Biological rep.3	Average	SD
	0	90.4859	106.614	102.922	100.007	8.45004
	0.25	86.6688	116.429	106.598	103.232	15.163
	0.5	89.2647	108.459	111.854	103.193	12.1808
	1	94.1752	107.225	98.8427	100.081	6.61247
	10	95.844	103.069	101.809	100.241	3.85951
	20	97.2379	106.061	79.4309	94.2434	13.5654
	50	27.6469	36.1377	19.1561	27.6469	8.49081
