# Supplementary material for: Methotrimeprazine is a neuroprotective antiviral in JEV infection via adaptive ER stress and autophagy
Source: EMBO Mol Med. 2024 Jan 2;16(1):185–217. doi: 10.1038/s44321-023-00014-w (PMC10897192; doi:10.1038/s44321-023-00014-w)
Supplement: Supplementary file 5 — Source Data Fig. 3 [file 44321_2023_14_MOESM5_ESM.zip › Figure 3/Fig 3C/JEV titer.xlsx]

## Sheet: Sheet1
						n=3
			JEV titer at log10 scale
		MTP conc. (µM)	Biological rep.1	Biological rep.2	Biological rep.3	Average	SD
		0	6.20412	6.25527	6.14613	6.20184	0.0546082
		0.25	5.98227	6.17609	6.14613	6.1015	0.104334
		0.5	5.8451	6.11394	5.86332	5.94079	0.150233
		1	5.88081	5.96848	6	5.94977	0.0617582
		10	5.66248	5.7334	5.66248	5.68612	0.0409486
		20	5.7334	5.26681	5.66248	5.55423	0.251429
