# Supplementary material for: Methotrimeprazine is a neuroprotective antiviral in JEV infection via adaptive ER stress and autophagy
Source: EMBO Mol Med. 2024 Jan 2;16(1):185–217. doi: 10.1038/s44321-023-00014-w (PMC10897192; doi:10.1038/s44321-023-00014-w)
Supplement: Supplementary file 5 — Source Data Fig. 3 [file 44321_2023_14_MOESM5_ESM.zip › Figure 3/Fig 3D/IC50 and CC50.xlsx]

## Sheet: Sheet1
			Relative JEV RNA level (n=3-7)
		MTP conc (µM)	Biological rep.1	Biological rep.2	Biological rep.3	Biological rep.4	Biological rep.5	Biological rep.6	Biological rep.7	Average	Relative	SD
		0	1.1062	0.923092	1.17709	0.921985				1.03209	1.00009	0.125747
		1	1.25984	1.00108	1.14353	1.24233	0.881594	0.938854	0.79061	1.03683	1.00468	0.115011
		5	0.735251	0.8387	0.698438	0.63613				0.727129	0.704583	0.0822561
		10	0.23196	0.384875	0.256576	0.39275	0.49472	0.346339	0.219251	0.332353	0.322047	0.081509
		20	0.181287	0.199101	0.205516	0.224828	0.115869			0.18532	0.179574	0.0174152
		50
		% Cell viability (n=3)
			Biological rep.1	Biological rep.2	Biological rep.3	% relative viability	SD
		0	106.635	95.4502	97.9147	100	5.87678
		1	112.227	100.758	111.754	108.246	6.48926
		5	107.867	104.455	108.531	106.951	2.18695
		10	102.749	97.2512	84.6445	94.8815	9.28184
		20	84.9289	77.9147	91.1848	84.6761	6.63868
		50	25.3081	29.0047	34.8815	29.7314	4.82792
