# Supplementary material for: Methotrimeprazine is a neuroprotective antiviral in JEV infection via adaptive ER stress and autophagy
Source: EMBO Mol Med. 2024 Jan 2;16(1):185–217. doi: 10.1038/s44321-023-00014-w (PMC10897192; doi:10.1038/s44321-023-00014-w)
Supplement: Supplementary file 5 — Source Data Fig. 3 [file 44321_2023_14_MOESM5_ESM.zip › Figure 3/Fig 3E/JEV titer.xlsx]

## Sheet: Sheet1
			JEV titer at log10 scale			n=3
		MTP conc. (µM)	Biological rep.1	Biological rep.2	Biological rep.3	Average	SD
		0	5.5563	5.8451	6.14613	5.84918	0.294934
		1	5.11394	5.60206	5.17609	5.29736	0.265697
		5	5.11394	5.5563	5.11394	5.2614	0.255397
		10	4.22011	4.12385	4.30103	4.215	0.0886995
		20	3.51851	3.81954	3.82607	3.72138	0.175715
