# Supplementary material for: Methotrimeprazine is a neuroprotective antiviral in JEV infection via adaptive ER stress and autophagy
Source: EMBO Mol Med. 2024 Jan 2;16(1):185–217. doi: 10.1038/s44321-023-00014-w (PMC10897192; doi:10.1038/s44321-023-00014-w)
Supplement: Supplementary file 5 — Source Data Fig. 3 [file 44321_2023_14_MOESM5_ESM.zip › Figure 3/Fig 3F/CC50 and IC50.xlsx]

## Sheet: Sheet1
		Relative JEV RNA level (n=3)
		TFP conc. (µM)	Biological rep.1	Biological rep.2	Biological rep.3	Average	Relative	SD
		0	1.07932	1.20607	1.1427	1.1427	1.00008	0.0633765
		0.5	0.694681	0.82729	0.959899	0.82729	0.724042	0.132609
		1	0.69402	0.674592	0.713447	0.69402	0.607404	0.0194279
		10	0.426173	0.416815	0.421494	0.421494	0.368891	0.00467899
		20	0.0211992	0.0238897	0.0185087	0.0211992	0.0185535	0.00269049
		50
		% Cell viability (n=3)
		TFP conc. (µM)	Biological rep.1	Biological rep.2	Biological rep.3	Average	SD
		0	96.1114	110.966	92.936	100.004	14.3064
		0.5	107.858	104.07	95.5463	102.491	9.37297
		1	106.714	101.494	96.1316	101.446	7.86523
		10	94.8533	100.787	100.693	98.7778	5.0523
		20	90.1709	80.4629	84.0016	84.8785	7.30276
		50	18.158	14.1214	3.5993	11.9595	11.1721
