# Supplementary material for: Methotrimeprazine is a neuroprotective antiviral in JEV infection via adaptive ER stress and autophagy
Source: EMBO Mol Med. 2024 Jan 2;16(1):185–217. doi: 10.1038/s44321-023-00014-w (PMC10897192; doi:10.1038/s44321-023-00014-w)
Supplement: Supplementary file 5 — Source Data Fig. 3 [file 44321_2023_14_MOESM5_ESM.zip › Figure 3/Fig 3G/JEV titer.xlsx]

## Sheet: Sheet1
		JEV titer at log10 scale			n=3
	TFP conc. (µM)	Biological rep.1	Biological rep.2	Biological rep.3	Average	SD
	0	6.25527	6	6.19313	6.14947	0.133119
	0.5	4.96848	5.25527	5.27875	5.1675	0.172756
	1	5.20412	4.69897	5.20412	5.03574	0.291648
	10	4.47712	4.69897	4.90309	4.69306	0.213046
	20	2.30103	2.47712	2.60206	2.46007	0.151238
