# Supplementary material for: Methotrimeprazine is a neuroprotective antiviral in JEV infection via adaptive ER stress and autophagy
Source: EMBO Mol Med. 2024 Jan 2;16(1):185–217. doi: 10.1038/s44321-023-00014-w (PMC10897192; doi:10.1038/s44321-023-00014-w)
Supplement: Supplementary file 5 — Source Data Fig. 3 [file 44321_2023_14_MOESM5_ESM.zip › Figure 3/Fig 3I/NS1_TFP.xlsx]

## Sheet: MOI5 NS1 staining
Barcode	N/A													Plotted values are highlighted in yellow
Plate Name	Neur2a_NS1 staining
Plate ID	10963													% NS1 positive
Description	DAPI_FITC10X
Acquisition User	Moldev														Mock	DMSO	TFP
Z Step	1													Biological rep1	0.979592	79.9837	11.6082
Measurement	Total Cells (MultiWaveScoring)													Biological rep2	1.93878	61.5612	16.3469
	1	2	3	4	5	6	7	8	9	10	11	12		Biological rep3	1.83674	73.4184	19.4898
A														Average	1.58503	71.6544	15.815
B
C		541.571	510.122	483.939	585.837	560.184	546.286	584.592	518.653	490.122	595.98
D		561.918	708.041	608.224	819.673	730.347	639	572.306	614.673	687.082	618.061
E		584.449	600.163	583.714	640.51	519.245	562.184	662.02	721.408	682.776	817.408
F		352.204	530.163	486.796	583.286	475.878	596.061	645.98	619.327	684.204	597.245
G		238.653	96.9388	345.633	264.367	175.469	309.367	271.265	239.551	389.98	397.265
H
Barcode	N/A
Plate Name	Neur2a_NS1 staining
Plate ID	10963
Description	DAPI_FITC10X
Acquisition User	Moldev
Z Step	1
Measurement	Positive W2 (MultiWaveScoring)
	1	2	3	4	5	6	7	8	9	10	11	12
A
B
C		0.216246	0.622733	0.581637	0.516778	0.309221	0.171591	0.171352	0.502758	0.64834	0.254963
D		9.67818	5.77257	4.50921	1.34493	1.91137	1.59455	2.12052	1.40629	1.07411	9.33705
E		12.1471	6.7547	7.22519	8.31836	8.23561	12.7643	9.02047	10.3444	7.11331	8.06383
F		17.0331	11.6294	9.75676	8.25883	9.12538	12.4147	11.0241	10.1836	9.55512	11.8951
G		4.18666	3.39955	3.99057	11.5452	14.6007	9.73566	15.6393	10.4278	0.680222	0.722462
Barcode	N/A
Plate Name	Neur2a_NS1 staining
Plate ID	10963
Description	DAPI_FITC10X
Acquisition User	Moldev
Z Step	1
Measurement	%Positive W2 (MultiWaveScoring)
	1	2	3	4	5	6	7	8	9	10	11	12
A
B
C		0.979592	1.93878	1.83674	1.57143	1.16326	1.02041	1.32653	3.08163	1.26531	1.38776
D		79.9837	61.5612	73.4184	11.1837	15.7347	11.6082	16.3469	19.4898	7.79592	57.2653
E		77.6327	45.4286	42.9592	49.898	44.0612	63.1429	63.8367	84.2653	56.6939	64.9796
F		61.5918	64.898	45.5918	52.6735	47.3878	75.3469	82.2857	68.0612	67.7347	79.7143
G		9.95918	4.14286	13.1633	31.898	30.8776	37.8163	33.7347	36.7347	1.69388	2.95918
H
Barcode	N/A
Plate Name	Neur2a_NS1 staining
Plate ID	10963
Description	DAPI_FITC10X
Acquisition User	Moldev
Z Step	1
Measurement	Positive W2 Mean Cell Aver Intens (MultiWaveScoring)
	1	2	3	4	5	6	7	8	9	10	11	12
A
B
C		4862.23	6120.32	7015.95	6779.71	6353.77	5766.01	4171.01	4558.79	6208.12	6849.78
D		5861.42	6080.48	5305.53	6706.42	6774.82	6410.34	6836.59	6868.15	6596.83	6155.54
E		6324.35	5537.82	5259.51	6030.42	6109.12	6272.7	5982.52	5602.6	5588.14	5523.57
F		6028.04	6149.44	6308.4	8658.45	5677.07	6096.62	6251.05	6491.25	6533.13	5756.64
G		6226.88	5201.76	5931.31	6043.72	5962.02	5766.05	6185.59	4424.91	4715.49	5958.12
H
Barcode	N/A
Plate Name	Neur2a_NS1 staining
Plate ID	10963
Description	DAPI_FITC10X
Acquisition User	Moldev
Z Step	1
Measurement	All W2 Mean Cell Aver Intens (MultiWaveScoring)
	1	2	3	4	5	6	7	8	9	10	11	12
A
B
C		3798.65	3845.67	3823.06	3773.89	3743.72	3760.98	3756.42	3840.73	3658.18	3684.66
D		4105.59	3975.89	3871.46	3770.25	3820.01	3757.43	3861.52	3853.13	3691.89	3976.97
E		4257.99	4024.18	3994.06	4035.6	4332.58	4191.6	4107.32	4142.46	3915.38	3913.14
F		4334.16	4175.13	4171.54	5084.68	4111.67	4233.44	4204.71	4141.38	4147.38	4088.48
G		3939	3857.22	4316.28	4244.28	4335.4	4213.93	4406.95	4100.28	3681.84	3485.46
H
Barcode	N/A
Plate Name	Neur2a_NS1 staining
Plate ID	10963
Description	DAPI_FITC10X
Acquisition User	Moldev
Z Step	1
Measurement	All W2 Mean Cell Integr Intens (MultiWaveScoring)
	1	2	3	4	5	6	7	8	9	10	11	12
A
B
C		4.11046e+06	4.34322e+06	4.18657e+06	4.00088e+06	4.00698e+06	4.16437e+06	4.06134e+06	4.12974e+06	3.95571e+06	3.99791e+06
D		4.91902e+06	4.47082e+06	4.21034e+06	4.29403e+06	4.51007e+06	4.89276e+06	4.70852e+06	4.61399e+06	4.19068e+06	4.94048e+06
E		4.89533e+06	4.39853e+06	4.43318e+06	4.41378e+06	5.2355e+06	4.70286e+06	4.48876e+06	4.42695e+06	4.33677e+06	4.31521e+06
F		5.55371e+06	4.7557e+06	4.81782e+06	7.17267e+06	5.04332e+06	4.80205e+06	4.85929e+06	4.55142e+06	4.83088e+06	4.83693e+06
G		5.35329e+06	5.412e+06	7.3905e+06	5.45818e+06	5.98858e+06	5.24222e+06	5.78516e+06	5.00226e+06	5.57455e+06	4.79381e+06
H
Barcode	N/A
Plate Name	Neur2a_NS1 staining
Plate ID	10963
Description	DAPI_FITC10X
Acquisition User	Moldev
Z Step	1
Measurement	Positive W2 Mean Stain Integr Intens (MultiWaveScoring)
	1	2	3	4	5	6	7	8	9	10	11	12
A
B
C		1.05101e+07	1.17299e+07	1.48242e+07	1.17614e+07	1.03485e+07	1.72907e+07	5.75003e+06	7.23496e+06	1.04563e+07	1.44868e+07
D		6.05048e+06	6.08241e+06	5.22744e+06	8.79028e+06	9.84703e+06	1.01203e+07	1.11436e+07	1.10487e+07	8.12104e+06	7.41e+06
E		6.53609e+06	4.83531e+06	4.32355e+06	5.55622e+06	6.84968e+06	6.87973e+06	6.59639e+06	5.39544e+06	5.56896e+06	5.02284e+06
F		6.22726e+06	6.43627e+06	7.64957e+06	3.79554e+07	5.92972e+06	6.62369e+06	7.39105e+06	6.89413e+06	7.29592e+06	6.1266e+06
G		7.91665e+06	6.06599e+06	2.27173e+07	6.98408e+06	7.37829e+06	6.63962e+06	6.66051e+06	4.16412e+06	2.39015e+07	1.00617e+07
H
Barcode	N/A
Plate Name	Neur2a_NS1 staining
Plate ID	10963
Description	DAPI_FITC10X
Acquisition User	Moldev
Z Step	1
Measurement	Positive W2 Mean Cell Integr Intens (MultiWaveScoring)
	1	2	3	4	5	6	7	8	9	10	11	12
A
B
C		1.2335e+07	1.33246e+07	1.63527e+07	1.3871e+07	1.20345e+07	1.88037e+07	6.72525e+06	8.38898e+06	1.20943e+07	1.67181e+07
D		9.747e+06	1.01139e+07	9.17835e+06	1.17785e+07	1.25687e+07	1.40257e+07	1.38171e+07	1.34892e+07	1.10264e+07	1.1491e+07
E		1.02258e+07	8.6715e+06	7.88575e+06	8.98488e+06	1.16335e+07	1.01043e+07	1.02911e+07	8.58305e+06	9.19299e+06	8.38841e+06
F		1.03939e+07	9.91573e+06	1.16396e+07	4.23675e+07	9.98856e+06	9.93902e+06	1.07979e+07	1.05599e+07	1.08956e+07	9.58566e+06
G		1.24451e+07	9.28922e+06	2.60843e+07	1.07827e+07	1.14679e+07	9.34396e+06	9.91551e+06	6.93068e+06	2.69046e+07	1.41027e+07
H
Barcode	N/A
Plate Name	Neur2a_NS1 staining
Plate ID	10963
Description	DAPI_FITC10X
Acquisition User	Moldev
Z Step	1
Measurement	Positive W2 Mean Stain Aver Intens (MultiWaveScoring)
	1	2	3	4	5	6	7	8	9	10	11	12
A
B
C		7586.86	8403.14	10246.9	10147.5	9525.36	8860.06	5964.81	6607.9	8920.53	9851.66
D		7980.71	8636.35	7295.34	8559.59	8571.57	8127.47	8571.7	8528.23	8550.18	8234.73
E		8354.61	7363.86	7007.77	7833.41	8160.92	8051.95	7747.21	7125.95	7524.97	7276.55
F		8008.45	8038.69	8388.34	10694	7095.27	7813.1	8025.3	8720.47	8562.79	7528.61
G		8716.93	7098.7	7782.99	8084.27	7886.65	7364.92	8063.89	5997.11	7933.14	9413.79
H
