# Supplementary material for: Methotrimeprazine is a neuroprotective antiviral in JEV infection via adaptive ER stress and autophagy
Source: EMBO Mol Med. 2024 Jan 2;16(1):185–217. doi: 10.1038/s44321-023-00014-w (PMC10897192; doi:10.1038/s44321-023-00014-w)
Supplement: Supplementary file 5 — Source Data Fig. 3 [file 44321_2023_14_MOESM5_ESM.zip › Figure 3/Fig 3J/Cytokines concentration.xlsx]

## Sheet: IL-6
		IL-6 conc (pg/ml)			n=3
		Mock	DMSO/JEV	TFP/JEV
	Biological rep.1	0	1257.82	20.08
	Biological rep.2	0	979.18	30.16
	Biological rep.3	0	1241.23	19.97
	Average	0	1159.41	23.4033
	SD	0	156.304	5.8517

## Sheet: RANTES
		RANTES conc (pg/ml)			n=3
		Mock	DMSO/JEV	TFP/JEV
	Biological rep.1	37.96	374.44	143.27
	Biological rep.2	35.18	280.61	187.35
	Biological rep.3	38.08	345.54	158.87
	Average	37.0733	333.53	163.163
	SD	1.64077	48.0541	22.3514

## Sheet: TNF-α
		TNF-α conc (pg/ml)			n=3
		Mock	DMSO/JEV	TFP/JEV
	Biological rep.1	170.94	1257.82	433.94
	Biological rep.2	181.48	979.18	499.02
	Biological rep.3	174.26	1241.23	633.62
	Average	175.56	1159.41	522.193
	SD	5.38891	156.304	101.837

## Sheet: MCP-1
	MCP-1 conc (pg/ml)			n=3
	Mock	DMSO/JEV	TFP/JEV
Biological rep.1	37998	45260	15092
Biological rep.2	41062	61942	18538
Biological rep.3	34934	56962	17236
Average	37998	54721.3	16955.3
SD	3064	8563.74	1740.06

## Sheet: IL-1α
	IL-1α conc (pg/ml)			n=3
	Mock	DMSO/JEV	TFP/JEV
Biological rep.1	1.03	2.73	1.18
Biological rep.2	1.34	1.93	0.81
Biological rep.3	1.36	2.12	1.64
Average	1.24333	2.26	1.21
SD	0.185023	0.417971	0.415812
