# Supplementary material for: Methotrimeprazine is a neuroprotective antiviral in JEV infection via adaptive ER stress and autophagy
Source: EMBO Mol Med. 2024 Jan 2;16(1):185–217. doi: 10.1038/s44321-023-00014-w (PMC10897192; doi:10.1038/s44321-023-00014-w)
Supplement: Supplementary file 5 — Source Data Fig. 3 [file 44321_2023_14_MOESM5_ESM.zip › Figure 3/Fig 3K/Survival assay.xlsx]

## Sheet: Sheet1
			0; represents live mouse
			1; represents dead mouse
	No. of mice	No. of days mice survive	JEV (n=19)	JEV+TFP(n=19)	Vehicle(n=4)	TFP (n=4)
Exp 1	Mice 1	7	1
	Mice 2	8	1
	Mice 3	10	1
	Mice 4	14	1
	Mice 5	15	1
	Mice 6	17	1
	Mice 7	17	0
	Mice 8	17	0
	Mice 9	17	0
Exp 2	Mice 10	6	1
	Mice 11	6	1
	Mice 12	9	1
	Mice 13	10	1
	Mice 14	17	0
	Mice 15	17	0
	Mice 16	17	0
	Mice 17	17	0
	Mice 18	17	0
	Mice 19	17	0
Exp 1	Mice 1	9		1
	Mice 2	14		1
	Mice 3	17		0
	Mice 4	17		0
	Mice 5	17		0
	Mice 6	17		0
	Mice 7	17		0
	Mice 8	17		0
	Mice 9	17		0
Exp 2	Mice 10	17		0
	Mice 11	6		1
	Mice 12	7		1
	Mice 13	17		0
	Mice 14	17		0
	Mice 15	17		0
	Mice 16	17		0
	Mice 17	17		0
	Mice 18	17		0
	Mice 19	17		0
	Mice 1	17			0
	Mice 2	17			0
	Mice 3	17			0
	Mice 4	17			0
	Mice 1	17				0
	Mice 2	17				0
	Mice 3	17				0
	Mice 4	17				0
