# Supplementary material for: Methotrimeprazine is a neuroprotective antiviral in JEV infection via adaptive ER stress and autophagy
Source: EMBO Mol Med. 2024 Jan 2;16(1):185–217. doi: 10.1038/s44321-023-00014-w (PMC10897192; doi:10.1038/s44321-023-00014-w)
Supplement: Supplementary file 6 — Source Data Fig. 4 [file 44321_2023_14_MOESM6_ESM.zip]

Archive with 139 entries (98 files):
- Figure 4/
- Figure 4/.DS_Store
- __MACOSX/
- __MACOSX/Figure 4/
- __MACOSX/Figure 4/._.DS_Store
- Figure 4/Fig 4A/
- Figure 4/Fig 4A/Exp 1.tif
- __MACOSX/Figure 4/Fig 4A/
- __MACOSX/Figure 4/Fig 4A/._Exp 1.tif
- Figure 4/Fig 4A/Exp 2.tif
- __MACOSX/Figure 4/Fig 4A/._Exp 2.tif
- Figure 4/Fig 4A/Exp 3.tif
- __MACOSX/Figure 4/Fig 4A/._Exp 3.tif
- __MACOSX/Figure 4/._Fig 4A
- Figure 4/Fig 4B/
- Figure 4/Fig 4B/Quantitation of LC3II.xlsx
- __MACOSX/Figure 4/Fig 4B/
- __MACOSX/Figure 4/Fig 4B/._Quantitation of LC3II.xlsx
- __MACOSX/Figure 4/._Fig 4B
- Figure 4/Fig 4C/
- Figure 4/Fig 4C/Exp 1.tif
- __MACOSX/Figure 4/Fig 4C/
- __MACOSX/Figure 4/Fig 4C/._Exp 1.tif
- Figure 4/Fig 4C/Exp 2.tif
- __MACOSX/Figure 4/Fig 4C/._Exp 2.tif
- Figure 4/Fig 4C/Exp 3.tif
- __MACOSX/Figure 4/Fig 4C/._Exp 3.tif
- __MACOSX/Figure 4/._Fig 4C
- Figure 4/Fig 4D/
- Figure 4/Fig 4D/Quantitation of LC3.xlsx
- __MACOSX/Figure 4/Fig 4D/
- __MACOSX/Figure 4/Fig 4D/._Quantitation of LC3.xlsx
- __MACOSX/Figure 4/._Fig 4D
- Figure 4/Fig 4E/
- Figure 4/Fig 4E/Autophagy flux.tif
- __MACOSX/Figure 4/Fig 4E/
- __MACOSX/Figure 4/Fig 4E/._Autophagy flux.tif
- __MACOSX/Figure 4/._Fig 4E
- Figure 4/Fig 4F/
- Figure 4/Fig 4F/Autophagy flux.tif
- __MACOSX/Figure 4/Fig 4F/
- __MACOSX/Figure 4/Fig 4F/._Autophagy flux.tif
- __MACOSX/Figure 4/._Fig 4F
- Figure 4/Fig 4G/
- Figure 4/Fig 4G/Exp 1.tif
- __MACOSX/Figure 4/Fig 4G/
- __MACOSX/Figure 4/Fig 4G/._Exp 1.tif
- Figure 4/Fig 4G/Exp 2.tif
- __MACOSX/Figure 4/Fig 4G/._Exp 2.tif
- Figure 4/Fig 4G/Exp 3.tif
- __MACOSX/Figure 4/Fig 4G/._Exp 3.tif
- __MACOSX/Figure 4/._Fig 4G
- Figure 4/Fig 4H/
- Figure 4/Fig 4H/P62 to GAPDH qunatitation.xlsx
- __MACOSX/Figure 4/Fig 4H/
- __MACOSX/Figure 4/Fig 4H/._P62 to GAPDH qunatitation.xlsx
- __MACOSX/Figure 4/._Fig 4H
- Figure 4/Fig 4I/
- Figure 4/Fig 4I/.DS_Store
- __MACOSX/Figure 4/Fig 4I/
- __MACOSX/Figure 4/Fig 4I/._.DS_Store
- Figure 4/Fig 4I/mTOR/
- Figure 4/Fig 4I/mTOR/Exp 1.tif
- __MACOSX/Figure 4/Fig 4I/mTOR/
- __MACOSX/Figure 4/Fig 4I/mTOR/._Exp 1.tif
- Figure 4/Fig 4I/mTOR/Exp 2&3.tif
- __MACOSX/Figure 4/Fig 4I/mTOR/._Exp 2&3.tif
- __MACOSX/Figure 4/Fig 4I/._mTOR
- Figure 4/Fig 4I/P62/
- Figure 4/Fig 4I/P62/.DS_Store
- __MACOSX/Figure 4/Fig 4I/P62/
- __MACOSX/Figure 4/Fig 4I/P62/._.DS_Store
- Figure 4/Fig 4I/P62/Exp 1.tif
- __MACOSX/Figure 4/Fig 4I/P62/._Exp 1.tif
- Figure 4/Fig 4I/P62/Exp 2&3.tif
- __MACOSX/Figure 4/Fig 4I/P62/._Exp 2&3.tif
- Figure 4/Fig 4I/P62/Exp 4.tif
- __MACOSX/Figure 4/Fig 4I/P62/._Exp 4.tif
- __MACOSX/Figure 4/Fig 4I/._P62
- __MACOSX/Figure 4/._Fig 4I
- Figure 4/Fig 4J/
- Figure 4/Fig 4J/P62 to GAPDH quantitation.xlsx
- __MACOSX/Figure 4/Fig 4J/
- __MACOSX/Figure 4/Fig 4J/._P62 to GAPDH quantitation.xlsx
- __MACOSX/Figure 4/._Fig 4J
- Figure 4/Fig 4K/
- Figure 4/Fig 4K/p-mTOR to mTOR quantitation.xlsx
- __MACOSX/Figure 4/Fig 4K/
- __MACOSX/Figure 4/Fig 4K/._p-mTOR to mTOR quantitation.xlsx
- __MACOSX/Figure 4/._Fig 4K
- Figure 4/Fig 4L/
- Figure 4/Fig 4L/Exp 1.tif
- __MACOSX/Figure 4/Fig 4L/
- __MACOSX/Figure 4/Fig 4L/._Exp 1.tif
- Figure 4/Fig 4L/Exp 2.tif
- __MACOSX/Figure 4/Fig 4L/._Exp 2.tif
- Figure 4/Fig 4L/Exp 3.tif
- __MACOSX/Figure 4/Fig 4L/._Exp 3.tif
- Figure 4/Fig 4L/Exp 4.tif
- __MACOSX/Figure 4/Fig 4L/._Exp 4.tif
- __MACOSX/Figure 4/._Fig 4L
- Figure 4/Fig 4M/
- Figure 4/Fig 4M/P70S6K qunatitation.xlsx
- __MACOSX/Figure 4/Fig 4M/
- __MACOSX/Figure 4/Fig 4M/._P70S6K qunatitation.xlsx
- __MACOSX/Figure 4/._Fig 4M
- Figure 4/Fig 4N/
- Figure 4/Fig 4N/Exp 1.tif
- __MACOSX/Figure 4/Fig 4N/
- __MACOSX/Figure 4/Fig 4N/._Exp 1.tif
- Figure 4/Fig 4N/Exp 2.tif
- __MACOSX/Figure 4/Fig 4N/._Exp 2.tif
- Figure 4/Fig 4N/Exp 3.tif
- __MACOSX/Figure 4/Fig 4N/._Exp 3.tif
- __MACOSX/Figure 4/._Fig 4N
- Figure 4/Fig 4O/
- Figure 4/Fig 4O/Quantitation of 4E-BP1.xlsx
- __MACOSX/Figure 4/Fig 4O/
- __MACOSX/Figure 4/Fig 4O/._Quantitation of 4E-BP1.xlsx
- __MACOSX/Figure 4/._Fig 4O
- Figure 4/Fig 4P/
- Figure 4/Fig 4P/DMSO.tif
- __MACOSX/Figure 4/Fig 4P/
- __MACOSX/Figure 4/Fig 4P/._DMSO.tif
- Figure 4/Fig 4P/MTP.tif
- __MACOSX/Figure 4/Fig 4P/._MTP.tif
- Figure 4/Fig 4P/TFP.tif
- __MACOSX/Figure 4/Fig 4P/._TFP.tif
- Figure 4/Fig 4P/Torin1.tif
- __MACOSX/Figure 4/Fig 4P/._Torin1.tif
- __MACOSX/Figure 4/._Fig 4P
- Figure 4/Fig 4Q/
- Figure 4/Fig 4Q/.DS_Store
- __MACOSX/Figure 4/Fig 4Q/
- __MACOSX/Figure 4/Fig 4Q/._.DS_Store
- Figure 4/Fig 4Q/TFEB.xlsx
- __MACOSX/Figure 4/Fig 4Q/._TFEB.xlsx
- __MACOSX/Figure 4/._Fig 4Q
- __MACOSX/._Figure 4
