# Supplementary material for: Methotrimeprazine is a neuroprotective antiviral in JEV infection via adaptive ER stress and autophagy
Source: EMBO Mol Med. 2024 Jan 2;16(1):185–217. doi: 10.1038/s44321-023-00014-w (PMC10897192; doi:10.1038/s44321-023-00014-w)
Supplement: Supplementary file 6 — Source Data Fig. 4 [file 44321_2023_14_MOESM6_ESM.zip › Figure 4/Fig 4B/Quantitation of LC3II.xlsx]

## Sheet: Sheet1
				N=3
		LC3II/GAPDH
	DMSO	Torin1	MTP	TFP
Exp 1	1	3.09037	3.08893	2.92782
Exp 2	1	2.87096	3.2735	2.97669
Exp 3	1	2.44382	4.10799	2.16974
Average	1	2.80172	3.49014	2.69142
SD	0	0.328789	0.542972	0.452446
