# Supplementary material for: Methotrimeprazine is a neuroprotective antiviral in JEV infection via adaptive ER stress and autophagy
Source: EMBO Mol Med. 2024 Jan 2;16(1):185–217. doi: 10.1038/s44321-023-00014-w (PMC10897192; doi:10.1038/s44321-023-00014-w)
Supplement: Supplementary file 6 — Source Data Fig. 4 [file 44321_2023_14_MOESM6_ESM.zip › Figure 4/Fig 4D/Quantitation of LC3.xlsx]

## Sheet: Sheet1
					N=3
			LC3II/GAPDH
		DMSO	Torin1	MTP	TFP
	Exp 1	1	2.7552	2.41272	4.53079
	Exp 2	1	2.45488	3.5671	2.41635
	Exp 3	1	3.64172	2.85624	2.2201
	Average	1	2.9506	2.94535	3.05575
	SD		0.617076	0.582324	1.28119
