# Supplementary material for: Methotrimeprazine is a neuroprotective antiviral in JEV infection via adaptive ER stress and autophagy
Source: EMBO Mol Med. 2024 Jan 2;16(1):185–217. doi: 10.1038/s44321-023-00014-w (PMC10897192; doi:10.1038/s44321-023-00014-w)
Supplement: Supplementary file 6 — Source Data Fig. 4 [file 44321_2023_14_MOESM6_ESM.zip › Figure 4/Fig 4H/P62 to GAPDH qunatitation.xlsx]

## Sheet: Sheet1
					N=3
		P62/GAPDH
		DMSO	Torin1	MTP	TFP
	Exp 1	0.970851	0.22719	0.65853	0.583785
	Exp 2	1.03937	0.213255	0.668393	0.535516
	Exp 3	0.989805	0.375024	0.402696	0.626313
	Average	1.00001	0.271823	0.57654	0.581871
	SD	0.0353802	0.0896459	0.150634	0.0454287
