# Supplementary material for: Methotrimeprazine is a neuroprotective antiviral in JEV infection via adaptive ER stress and autophagy
Source: EMBO Mol Med. 2024 Jan 2;16(1):185–217. doi: 10.1038/s44321-023-00014-w (PMC10897192; doi:10.1038/s44321-023-00014-w)
Supplement: Supplementary file 6 — Source Data Fig. 4 [file 44321_2023_14_MOESM6_ESM.zip › Figure 4/Fig 4J/P62 to GAPDH quantitation.xlsx]

## Sheet: Sheet1
					N=3
		P62/GAPDH
		DMSO	Torin1	MTP	TFP
	Exp 1	1.03913	0.414229	0.414994	0.247478
	Exp 2	1.13688	0.231563	0.484741
	Exp 3	0.917121	0.47656	0.40348	0.223717
	Exp 4	0.906873			0.57848
	Average	1	0.374117	0.434405	0.349892
	SD	0.109251	0.127329	0.0439708	0.198319
