# Supplementary material for: Methotrimeprazine is a neuroprotective antiviral in JEV infection via adaptive ER stress and autophagy
Source: EMBO Mol Med. 2024 Jan 2;16(1):185–217. doi: 10.1038/s44321-023-00014-w (PMC10897192; doi:10.1038/s44321-023-00014-w)
Supplement: Supplementary file 6 — Source Data Fig. 4 [file 44321_2023_14_MOESM6_ESM.zip › Figure 4/Fig 4K/p-mTOR to mTOR quantitation.xlsx]

## Sheet: Sheet1
		p-mTOR/mTOR				N=3
		DMSO	Torin1	MTP	TFP
	Exp 1	1.10299	0.711546	0.947921	0.927494
	Exp 2	0.964051	0.420308	0.943414	0.82955
	Exp 3	0.932957	0.638197	0.794842	0.847729
	Average	1	0.590017	0.895392	0.868258
	SD	0.0905386	0.151479	0.0871081	0.0520991
