# Supplementary material for: Methotrimeprazine is a neuroprotective antiviral in JEV infection via adaptive ER stress and autophagy
Source: EMBO Mol Med. 2024 Jan 2;16(1):185–217. doi: 10.1038/s44321-023-00014-w (PMC10897192; doi:10.1038/s44321-023-00014-w)
Supplement: Supplementary file 6 — Source Data Fig. 4 [file 44321_2023_14_MOESM6_ESM.zip › Figure 4/Fig 4M/P70S6K qunatitation.xlsx]

## Sheet: Sheet1
		p-P70S6K to P70S6K				N=4
		DMSO	Torin1	MTP	TFP
	Exp 1	1.07936	0	1.05771	0.985915
	Exp 2	0.743509	0	1.26148	1.28535
	Exp 3	0.904339	0	0.932775	0.979
	Exp 4	1.02927	0	1.13075	1.09671
	Average	0.939119	0	1.09568	1.08674
	SD	0.149741	0	0.137478	0.142966
