# Supplementary material for: Methotrimeprazine is a neuroprotective antiviral in JEV infection via adaptive ER stress and autophagy
Source: EMBO Mol Med. 2024 Jan 2;16(1):185–217. doi: 10.1038/s44321-023-00014-w (PMC10897192; doi:10.1038/s44321-023-00014-w)
Supplement: Supplementary file 6 — Source Data Fig. 4 [file 44321_2023_14_MOESM6_ESM.zip › Figure 4/Fig 4O/Quantitation of 4E-BP1.xlsx]

## Sheet: Sheet1
		p-4E-BP1/4E-BP1				N=3
		DMSO	Torin1	MTP	TFP
	Exp 1	0.979463	0	1.10761	1.19913
	Exp 2	1.03782	0	1.20453	1.00063
	Exp 3	0.982728	0	1.13186	1.26023
	Average	0.979463	0	1.10761	1.19913
	SD	0.0327911	0	0.0504358	0.135724
