# Supplementary material for: Methotrimeprazine is a neuroprotective antiviral in JEV infection via adaptive ER stress and autophagy
Source: EMBO Mol Med. 2024 Jan 2;16(1):185–217. doi: 10.1038/s44321-023-00014-w (PMC10897192; doi:10.1038/s44321-023-00014-w)
Supplement: Supplementary file 6 — Source Data Fig. 4 [file 44321_2023_14_MOESM6_ESM.zip › Figure 4/Fig 4Q/TFEB.xlsx]

## Sheet: TFEB
Barcode	N/A												Plotted values are highlighted in yellow
Plate Name	TFEB N2a 20												% Translocation (n=3)
Plate ID	11712													DMSO	Torin1	MTP	TFP
Description	DAPI_FITC 20X												Biological rep1	35.1061	74.1701	27.0836	41.0364
Acquisition User	System Administrator												Biological rep2	34.9953	75.9504	35.3982	43.3599
Z Step	1												Biological rep3	34.134	71.3358	30.6317	36.0721
Measurement	Compartments (Translocation-Enhanced)												Average	34.7451	73.8188	31.0378	40.1561
	1	2	3	4	5	6	7	8	9	10	11	12
A
B		0.081633	166.898	181.857	179.571	262.306	220.694	196.388	246.694	359.122	0.244898
C		244.694	300.959	489.755	378.082	369.714	213.796	392.224	281.939	368.347	347.347
D		130.041	453.388	257.347	254.571	282.857	417.224	368.694	429.673	318.694	312.306
E		279.959	486.224	504.714	529.388	337.755	219.286	338.082	397.673	315.429	357.265
F		234.571	240.184	311.857	431.694	434.837	288.571	387.612	329.102	318.51	349.571
G		305.469	307.898	325.959	295.469	252.551	252.98	262.959	286.327	321.878	345.163
H
Barcode	N/A
Plate Name	TFEB N2a 20
Plate ID	11712
Description	DAPI_FITC 20X
Acquisition User	System Administrator
Z Step	1
Measurement	Classified Positive (Translocation-Enhanced)
	1	2	3	4	5	6	7	8	9	10	11	12
A
B		0.081633	64.7143	70.4694	74.8776	99.0612	80.3673	70.6735	84.4286	115.531	0.244898
C		77.2041	84.6531	156.694	138.878	113.796	63.5102	161.98	89.1633	115.551	114.776
D		82.3265	155.633	82.1633	85.6327	96.8571	139.469	122.939	155.49	137.776	118.163
E		149	124.612	167.653	157.429	129.265	104.286	165.653	150.388	134.49	125.449
F		140.041	152.102	220.51	242.204	317.837	211.571	273.143	225.633	223.714	238.49
G		124.408	105.673	101.755	117.224	88.0816	87.3469	91.3061	98.3878	118.224	141.184
H
Barcode	N/A
Plate Name	TFEB N2a 20
Plate ID	11712
Description	DAPI_FITC 20X
Acquisition User	System Administrator
Z Step	1
Measurement	% Classified Positive (Translocation-Enhanced)
	1	2	3	4	5	6	7	8	9	10	11	12
A
B		4.08163	41.9972	41.2086	45.0062	38.6108	40.1259	42.7914	37.5315	32.416	8.16327
C		32.7329	29.0687	32.0023	36.6838	30.7746	31.7147	40.2903	32.1971	31.5125	32.2659
D		65.181	34.2245	33.9648	35.4643	34.3733	32.6668	32.115	35.3038	45.3513	37.7149
E		54.2277	27.0837	35.3982	30.6317	39.7731	48.3735	50.4301	41.0364	43.3599	36.0721
F		61.8594	63.3622	72.4294	58.3102	74.1701	75.9504	71.3358	69.5204	70.8009	68.7702
G		35.1061	34.9953	34.134	39.4212	38.0943	35.1061	35.7225	35.9037	38.4751	41.5797
H
Barcode	N/A
Plate Name	TFEB N2a 20
Plate ID	11712
Description	DAPI_FITC 20X
Acquisition User	System Administrator
Z Step	1
Measurement	Integrated Inner Intensity (Translocation-Enhanced)
	1	2	3	4	5	6	7	8	9	10	11	12
A
B		145056	5.58573e+08	6.20187e+08	6.09992e+08	8.45487e+08	6.7955e+08	6.29426e+08	7.17343e+08	1.01589e+09	861032
C		6.93835e+08	7.55215e+08	1.53672e+09	1.15209e+09	1.03916e+09	5.54347e+08	1.2395e+09	7.15739e+08	9.84134e+08	1.11293e+09
D		4.60586e+08	1.59719e+09	6.88124e+08	7.10249e+08	7.75788e+08	1.31495e+09	1.08433e+09	1.26362e+09	9.98109e+08	9.55493e+08
E		9.21539e+08	1.19618e+09	1.34585e+09	1.45476e+09	9.60137e+08	6.60334e+08	1.08685e+09	1.11244e+09	8.51528e+08	1.03397e+09
F		8.79626e+08	7.97093e+08	1.16848e+09	1.3236e+09	1.67863e+09	9.40648e+08	1.21488e+09	9.12459e+08	9.53923e+08	1.22128e+09
G		9.9967e+08	1.03754e+09	1.03895e+09	1.03642e+09	8.24167e+08	7.99306e+08	8.26172e+08	9.18325e+08	1.03974e+09	1.22196e+09
H
Barcode	N/A
Plate Name	TFEB N2a 20
Plate ID	11712
Description	DAPI_FITC 20X
Acquisition User	System Administrator
Z Step	1
Measurement	Integrated Outer Intensity (Translocation-Enhanced)
	1	2	3	4	5	6	7	8	9	10	11	12
A
B		433868	1.45129e+09	1.62933e+09	1.52554e+09	2.1745e+09	1.85345e+09	1.60639e+09	2.13837e+09	3.22279e+09	2.30938e+06
C		2.16034e+09	2.67836e+09	4.30373e+09	3.42541e+09	3.19783e+09	1799543504	3.42873e+09	2.40886e+09	3.13647e+09	2.98737e+09
D		1.23165e+09	3.82884e+09	2.20133e+09	2.38326e+09	2.49714e+09	3.44806e+09	3.12483e+09	3853998208	2.95291e+09	2.73458e+09
E		2.57935e+09	4.16786e+09	4.29933e+09	4.27979e+09	3.08244e+09	2.16562e+09	3.3401e+09	3.56355e+09	2.90298e+09	2.99601e+09
F		2.21609e+09	2.28219e+09	3.15155e+09	4.01806e+09	3.45273e+09	2.50129e+09	3.17996e+09	2.71215e+09	2.67007e+09	2852878848
G		2.84089e+09	2.64788e+09	2.75285e+09	2.5741e+09	2.13669e+09	2.10554e+09	2.19011e+09	2.43488e+09	2.87226e+09	3.0691e+09
H
Barcode	N/A
Plate Name	TFEB N2a 20
Plate ID	11712
Description	DAPI_FITC 20X
Acquisition User	System Administrator
Z Step	1
Measurement	Outer/Inner Intensity Ratio (Translocation-Enhanced)
	1	2	3	4	5	6	7	8	9	10	11	12
A
B		0	0.078664	-0.068475	0.151698	0.026827	-0.084118	-0.049228	0.075226	0.129249	0.001964
C		0.062806	0.030421	-0.021526	-0.008368	0.055211	0.0113	0.002287	0.016365	7.1e-05	0.074894
D		0.020593	0.061292	0.046948	0.197792	0.397029	0.033125	0.012545	0.107827	0.253767	0.041134
E		-0.370285	-0.140759	0.002335	-0.003325	0.187274	-1.08026	0.409175	-5.82106	0.124078	-0.275295
F		-2.31957	-0.673203	-2.15221	-0.125403	-0.49562	-1.46163	-3.26972	-0.37006	-0.402627	-0.55061
G		0.085066	0.032781	-0.005736	0.087234	0	0.015489	-0.027472	0.02721	0.090535	0.04249
H
Barcode	N/A
Plate Name	TFEB N2a 20
Plate ID	11712
Description	DAPI_FITC 20X
Acquisition User	System Administrator
Z Step	1
Measurement	Inner/Outer Intensity Ratio (Translocation-Enhanced)
	1	2	3	4	5	6	7	8	9	10	11	12
A
B		0	0.049635	0.076427	0.051742	0.119038	0.025582	0	0.089801	0.126719	0.212116
C		0.111142	0.055235	0.282287	0.293225	0.157905	0.036857	0.152235	0.02545	5.89987	0.415084
D		0.404328	0.329749	0.090605	0.53376	0.145927	0.125863	0.059254	0.281206	0.295271	0.092536
E		0.55039	0	0.178376	0	0.70772	0.677966	0.68062	0.299339	0.214316	0.034866
F		1.16556	1.24377	1.24977	0.873487	0.13039	0.578773	0.47079	1.27256	0.960397	4.02118
G		0.23557	0.143643	0.082144	0.148895	0	0.02689	0	0.064582	0.227356	0.217844
H
