# Supplementary material for: Methotrimeprazine is a neuroprotective antiviral in JEV infection via adaptive ER stress and autophagy
Source: EMBO Mol Med. 2024 Jan 2;16(1):185–217. doi: 10.1038/s44321-023-00014-w (PMC10897192; doi:10.1038/s44321-023-00014-w)
Supplement: Supplementary file 7 — Source Data Fig. 5 [file 44321_2023_14_MOESM7_ESM.zip]

Archive with 50 entries (31 files):
- Figure 5/
- Figure 5/.DS_Store
- __MACOSX/
- __MACOSX/Figure 5/
- __MACOSX/Figure 5/._.DS_Store
- Figure 5/Fig 5A/
- Figure 5/Fig 5A/autophagy genes.xlsx
- __MACOSX/Figure 5/Fig 5A/
- __MACOSX/Figure 5/Fig 5A/._autophagy genes.xlsx
- __MACOSX/Figure 5/._Fig 5A
- Figure 5/Fig 5B/
- Figure 5/Fig 5B/Exp 1.tif
- __MACOSX/Figure 5/Fig 5B/
- __MACOSX/Figure 5/Fig 5B/._Exp 1.tif
- Figure 5/Fig 5B/Exp 2.tif
- __MACOSX/Figure 5/Fig 5B/._Exp 2.tif
- Figure 5/Fig 5B/Exp 3.tif
- __MACOSX/Figure 5/Fig 5B/._Exp 3.tif
- __MACOSX/Figure 5/._Fig 5B
- Figure 5/Fig 5C/
- Figure 5/Fig 5C/Blot quantitation.xlsx
- __MACOSX/Figure 5/Fig 5C/
- __MACOSX/Figure 5/Fig 5C/._Blot quantitation.xlsx
- __MACOSX/Figure 5/._Fig 5C
- Figure 5/Fig 5D/
- Figure 5/Fig 5D/gene expression levels.xlsx
- __MACOSX/Figure 5/Fig 5D/
- __MACOSX/Figure 5/Fig 5D/._gene expression levels.xlsx
- __MACOSX/Figure 5/._Fig 5D
- Figure 5/Fig 5E/
- Figure 5/Fig 5E/Calcium exp.xlsx
- __MACOSX/Figure 5/Fig 5E/
- __MACOSX/Figure 5/Fig 5E/._Calcium exp.xlsx
- __MACOSX/Figure 5/._Fig 5E
- Figure 5/Fig 5F/
- Figure 5/Fig 5F/Calcium exp.xlsx
- __MACOSX/Figure 5/Fig 5F/
- __MACOSX/Figure 5/Fig 5F/._Calcium exp.xlsx
- __MACOSX/Figure 5/._Fig 5F
- Figure 5/Fig 5G/
- Figure 5/Fig 5G/Quantitation.xlsx
- __MACOSX/Figure 5/Fig 5G/
- __MACOSX/Figure 5/Fig 5G/._Quantitation.xlsx
- __MACOSX/Figure 5/._Fig 5G
- Figure 5/Fig 5H/
- Figure 5/Fig 5H/Quantitation.xlsx
- __MACOSX/Figure 5/Fig 5H/
- __MACOSX/Figure 5/Fig 5H/._Quantitation.xlsx
- __MACOSX/Figure 5/._Fig 5H
- __MACOSX/._Figure 5
