# Supplementary material for: Methotrimeprazine is a neuroprotective antiviral in JEV infection via adaptive ER stress and autophagy
Source: EMBO Mol Med. 2024 Jan 2;16(1):185–217. doi: 10.1038/s44321-023-00014-w (PMC10897192; doi:10.1038/s44321-023-00014-w)
Supplement: Supplementary file 7 — Source Data Fig. 5 [file 44321_2023_14_MOESM7_ESM.zip › Figure 5/Fig 5A/autophagy genes.xlsx]

## Sheet: Sheet1
		gene expression levels relative to DMSO
								Exp 1 (n=3)
								Exp 2 (n=3)
		Biological rep.1	Biological rep.2	Biological rep.3	Biological rep.1	Biological rep.2	Biological rep.3	Average	SD
MTP	AKT2	1.05607	0.964461	1.009	0.725814	0.705619	0.772342	0.872218	0.155039
	ATG12	2.49925	3.0734	1.90652	3.2646	1.52392	3.30376	2.59524	0.749659
	ATG13	0.739512	1.04362	1.09314	0.688883	0.676397	0.735676	0.829537	0.187332
	ATG14	0.767364	0.728693	0.688434	0.969153	0.694853	0.992235	0.806789	0.137799
	ATG16L1	1.47272	1.28796	1.56038	0.818542	0.828595	1.4558	1.23733	0.332419
	ATG3	0.972986	1.01013	0.756295	0.824678	0.788952	0.999186	0.892038	0.114516
	ATG4A	0.924662	0.7833	0.967567	1.05943	0.70965	0.579046	0.837276	0.178801
	ATG4B	1.14282	0.942277	1.20994	0.997683	0.771349	0.640329	0.950733	0.216745
	ATG5	1.26736	0.910373	0.653476	0.854608	0.957003	0.697877	0.890117	0.219733
	ATG7	0.735453	0.586447	0.592786	1.82558	1.00328	0.812411	0.925992	0.467065
	ATG9A	0.639682	1.00249	1.08945	0.827529	1.06186	0.767773	0.89813	0.180595
	BCLN1	1.16659	0.715464	1.12303	0.710967	0.729527	0.800959	0.874422	0.212387
	BCL2	1.04486	1.13024	1.24413	1.21982	0.843995	0.623501	1.01776	0.241285
	LAMP1	1.09487	1.00374	1.18345	0.828749	0.862356	0.689523	0.943781	0.183506
	LAMP2	1.33318	1.01883	1.1676	0.919875	0.767616	0.625167	0.972045	0.259108
	LC3A	1.23534	1.03737	1.37834	1.34457	1.06021	1.12031	1.19602	0.145739
	LC3B	1.40835	1.26552	1.45091	1.0656	1.07096	1.1622	1.23726	0.166417
