# Supplementary material for: Methotrimeprazine is a neuroprotective antiviral in JEV infection via adaptive ER stress and autophagy
Source: EMBO Mol Med. 2024 Jan 2;16(1):185–217. doi: 10.1038/s44321-023-00014-w (PMC10897192; doi:10.1038/s44321-023-00014-w)
Supplement: Supplementary file 7 — Source Data Fig. 5 [file 44321_2023_14_MOESM7_ESM.zip › Figure 5/Fig 5C/Blot quantitation.xlsx]

## Sheet: Sheet1
			p-eIF2α/eIF2α				N=3
			Exp 1	Exp 2	Exp 3	Average	SD
	DMSO	1 h	1.00269	1.20629	0.791021	0.999998	0.207646
		3 h	1.14886	1.04028	0.810858	1	0.172565
		6 h	0.994773	1.03765	0.96757	0.999999	0.0353331
		12 h	0.913276	0.984882	1.10184	1	0.0951888
	Tg	1 h	3.64514	3.46776	5.65066	4.25452	1.21234
		3 h	4.33045	3.68172	3.72559	3.91259	0.362545
		6 h	1.15599	2.36131	2.11768	1.87833	0.637314
		12 h	0.364691	1.02512	1.19706	0.862289	0.439424
	MTP	1 h	1.48831	1.60499	1.29705	1.46345	0.155472
		3 h	1.44839	1.6637	1.26489	1.45899	0.199616
		6 h	1.43267	2.13687	1.80494	1.79149	0.352291
		12 h	0.320526	0.684452	1.65534	0.886774	0.690025
