# Supplementary material for: Methotrimeprazine is a neuroprotective antiviral in JEV infection via adaptive ER stress and autophagy
Source: EMBO Mol Med. 2024 Jan 2;16(1):185–217. doi: 10.1038/s44321-023-00014-w (PMC10897192; doi:10.1038/s44321-023-00014-w)
Supplement: Supplementary file 7 — Source Data Fig. 5 [file 44321_2023_14_MOESM7_ESM.zip › Figure 5/Fig 5D/gene expression levels.xlsx]

## Sheet: Sheet1
				Gene expression level relative to DMSO treated control						n=3
			Biological rep.1	Biological rep.2	Biological rep.3	Average	SD				Biological rep.1	Biological rep.2	Biological rep.3	Average	SD
12 h	Tg	ATF4	1.44117	1.94084	1.08083	1.48761	0.431879		12 h	MTP	1.40402	1.67871	1.54133	1.54135	0.137346
		ATF6A	1.23029	1.68373	1.11091	1.34164	0.30221				1.06287	1.30668	1.3824	1.25065	0.166971
		CHOP	8.21082	12.223	7.22033	9.21804	2.64904				1.3254	1.53849	1.304	1.3893	0.129649
		DNAJC3	1.70284	2.50747	1.27685	1.82905	0.624944				1.13628	1.02715	0.915224	1.02622	0.110529
		GRP78	1.84784	2.4512	1.66505	1.98803	0.411401				0.82639	1.1148	1.0458	0.995661	0.150598
		NRF2	0.693105	0.926425	0.854487	0.824672	0.119483				0.995004	1.31598	1.34323	1.21807	0.193662
		PERK	1.05189	1.49022	0.785625	1.10925	0.355783				1.03641	1.63948	1.54327	1.40639	0.324001
		XBP1	3.0735	4.11949	3.32824	3.50708	0.545447				0.91311	1.21821	1.00235	1.04456	0.156869
		XBP1 SPL	3.1748	4.28704	3.01537	3.4924	0.692778				1.00415	1.25038	1.30292	1.18582	0.159502
			Biological rep.1	Biological rep.2	Biological rep.3	Average	SD				Biological rep.1	Biological rep.2	Biological rep.3	Average	SD
24 h	Tg	ATF4	1.85255	1.96422	2.21328	2.01002	0.184677		24 h	MTP	1.32754	0.812237	0.881957	1.00724	0.279565
		ATF6A	2.24643	3.83379	4.69388	3.59137	1.2416				0.934367	0.674158	0.64862	0.752382	0.15812
		CHOP	10.2773	12.4671	9.20831	10.6509	1.66119				1.40467		1.48915	1.44691	0.0597392
		DNAJC3	2.24644	2.68378	3.14217	2.6908	0.447908				1.03697	0.777353	0.435288	0.749872	0.301783
		GRP78	2.21318	2.76969	3.01368	2.66552	0.410292				0.811508	0.599167	0.673211	0.694629	0.107779
		NRF2	1.11286	1.44878	1.4026	1.32141	0.182082				1.17131	0.975076	0.845896	0.997426	0.163853
		PERK	2.19473	2.28095	2.52311	2.33293	0.17025				1.19669	0.789227	0.782348	0.922755	0.237259
		XBP1	3.48442	3.86126	4.47616	3.94062	0.500611				1.01136	0.792241	0.744039	0.849213	0.142475
		XBP1 SPL	3.44307	3.64426	4.38484	3.82405	0.495961				1.15465	0.928012	0.821616	0.968093	0.170096
