# Supplementary material for: Methotrimeprazine is a neuroprotective antiviral in JEV infection via adaptive ER stress and autophagy
Source: EMBO Mol Med. 2024 Jan 2;16(1):185–217. doi: 10.1038/s44321-023-00014-w (PMC10897192; doi:10.1038/s44321-023-00014-w)
Supplement: Supplementary file 7 — Source Data Fig. 5 [file 44321_2023_14_MOESM7_ESM.zip › Figure 5/Fig 5E/Calcium exp.xlsx]

## Sheet: Sheet1
	Time (sec.)	Ratio 340nm/380nm	n=113
	0	0.792
	0.00388	0.782
	0.00914	0.779
	0.01386	0.778
	0.01859	0.781
	0.02377	0.779
	0.02885	0.775
	0.03376	0.786
	0.03969	0.779
	0.04586	0.778
	0.05094	0.783
	0.05614	0.785
	0.06105	0.785
	0.06632	0.782
	0.07171	0.776
	0.07726	0.785
	0.08253	0.779
	0.08784	0.78
	0.09347	0.78
	0.0985	0.768
	0.1034	0.768
	0.10837	0.782
	0.11367	0.774
	0.11877	0.78
	0.12396	0.77
	0.12941	0.774
	0.1345	0.775
	0.13998	0.782
	0.14619	0.78
	0.15158	0.773
	0.15757	0.775
	0.16249	0.776
	0.16709	0.778
	0.17212	0.769
	0.17746	0.765
	0.18297	0.769
	0.18789	0.769
	0.19345	0.77
	0.19896	0.778
	0.20507	0.769
	0.21053	0.777
	0.2157	0.783
	0.22101	0.779
	0.22707	0.785
	0.2328	0.783
	0.23817	0.784
	0.24379	0.78
	0.24958	0.765
	0.25563	0.765
	0.26118	0.766
	0.26717	0.773
	0.27363	0.772
	0.27973	0.772
	0.2866	0.775
	0.29312	0.765
	0.29909	0.765
	0.30577	0.77
	0.3126	0.773
	0.31884	0.763
	0.32583	0.769
	0.33282	0.771
	0.33987	0.76
	0.34672	0.765
	0.35348	0.766
	0.36008	0.787
	0.36738	0.783
	0.3743	0.779
	0.38093	0.781
	0.38803	0.776
	0.39493	0.776
	0.40241	0.776
	0.40934	0.767
	0.41664	0.766
	0.42368	0.771
	0.43144	0.775
	0.43927	0.773
	0.44682	0.785
	0.45407	0.784
	0.46225	0.783
	0.47039	0.775
	0.47829	0.781
	0.48589	0.784
	0.49414	0.791
	0.50179	0.787
	0.50945	0.788
	0.51754	0.789
	0.52571	0.781
	0.5336	0.757
	0.54169	0.779
	0.55014	0.77
	0.55816	0.781
	0.5665	0.782
	0.57537	0.789
	0.58364	0.772
	0.59189	0.773
	0.60118	0.779
	0.60969	0.792
	0.61819	0.785
	0.6274	0.778
	0.63601	0.775
	0.64456	0.777
	0.65327	0.767
	0.66213	0.765
	0.67117	0.759
	0.67999	0.761
	0.68897	0.756
	0.69791	0.764
	0.70695	0.762
	0.71677	0.767
	0.72581	0.777
	0.73496	0.775
	0.7449	0.774
	0.75456	0.773
	0.76397	0.773
	0.77402	0.775
	0.7836	0.77
	0.79378	0.773
	0.80336	0.769
	0.81311	0.764
	0.82294	0.774
	0.83275	0.767
	0.84325	0.771
	0.85378	0.766
	0.86373	0.767
	0.8738	0.773
	0.88476	0.762
	0.89555	0.779
	0.90573	0.776
	0.91597	0.766
	0.92652	0.765
	0.93707	0.767
	0.9482	0.768
	0.95874	0.773
	0.96997	0.782
	0.98057	0.774
	0.99124	0.766
	1.00268	0.767
	1.01351	0.763
	1.0246	0.762
	1.03629	0.765
	1.04732	0.764
	1.05905	0.76
	1.07019	0.776
	1.0814	0.772
	1.09254	0.768
	1.10387	0.756
	1.11591	0.767
	1.12734	0.774
	1.13949	0.764
	1.15165	0.756
	1.16326	0.763
	1.17489	0.768
	1.18662	0.776
	1.19907	0.764
	1.21611	0.756
	1.22803	0.765
	1.24054	0.776
	1.25251	0.761
	1.26457	0.752
	1.2767	0.764
	1.28893	0.779
	1.3014	0.774
	1.31437	0.773
	1.32662	0.777
	1.33903	0.767
	1.35151	0.762
	1.36465	0.768
	1.3773	0.766
	1.39018	0.771
	1.40351	0.782
	1.41627	0.767
	1.42982	0.768
	1.44338	0.762
	1.45645	0.763
	1.46951	0.778
	1.48286	0.762
	1.49664	0.772
	1.50988	0.771
	1.52323	0.767
	1.53646	0.775
	1.55053	0.776
	1.56389	0.77
	1.57732	0.78
	1.59093	0.777
	1.60513	0.772
	1.61898	0.779
	1.63268	0.771
	1.64651	0.764
	1.66034	0.765
	1.67425	0.774
	1.68887	0.768
	1.703	0.769
	1.71767	0.779
	1.73203	0.784
	1.7464	0.769
	1.76079	0.771
	1.77602	0.779
	1.79144	0.783
	1.80595	0.78
	1.82045	0.781
	1.83503	0.773
	1.84971	0.772
	1.8651	0.777
	1.87996	0.777
	1.89578	0.777
	1.91054	0.791
	1.92534	0.789
	1.94031	0.785
	1.95613	0.781
	1.9713	0.794
	1.98665	0.793
	2.0027	0.794	MTP addition
	2.01788	0.781
	2.03305	0.793
	2.04899	0.79
	2.06439	0.781
	2.07972	0.775
	2.09591	0.779
	2.11151	0.79
	2.1278	0.789
	2.13799	0.8
	2.15376	0.789
	2.17018	0.799
	2.186	0.779
	2.20188	0.775
	2.21788	0.778
	2.23456	0.789
	2.25054	0.787
	2.26671	0.789
	2.28283	0.797
	2.29973	0.802
	2.31629	0.801
	2.33325	0.797
	2.35038	0.795
	2.36687	0.802
	2.38357	0.791
	2.40012	0.791
	2.41691	0.798
	2.43357	0.814
	2.45047	0.814
	2.46734	0.792
	2.48434	0.788
	2.50143	0.796
	2.51916	0.802
	2.53725	0.808
	2.55461	0.811
	2.5721	0.807
	2.58954	0.813
	2.60691	0.814
	2.61806	0.824
	2.6355	0.817
	2.64662	0.813
	2.66439	0.813
	2.68262	0.814
	2.7009	0.817
	2.71933	0.829
	2.73724	0.832
	2.75605	0.834
	2.77486	0.835
	2.78663	0.843
	2.80483	0.847
	2.81612	0.838
	2.83516	0.846
	2.84379	0.833
	2.85521	0.833
	2.86695	0.83
	2.87888	0.833
	2.89051	0.837
	2.90207	0.838
	2.91464	0.841
	2.92627	0.846
	2.93791	0.852
	2.94994	0.85
	2.96162	0.842
	2.97848	0.851
	2.99041	0.847
	3.00316	0.847
	3.01534	0.847
	3.0281	0.848
	3.04142	0.85
	3.0537	0.847
	3.06573	0.846
	3.07778	0.857
	3.0894	0.847
	3.10228	0.85
	3.11373	0.856
	3.1268	0.849
	3.13854	0.861
	3.15171	0.853
	3.1641	0.855
	3.17723	0.855
	3.18975	0.858
	3.20222	0.865
	3.21383	0.87
	3.22707	0.858
	3.23982	0.858
	3.25274	0.862
	3.2611	0.858
	3.27386	0.869
	3.28639	0.857
	3.29901	0.859
	3.31256	0.864
	3.32126	0.863
	3.32612	0.862
	3.3347	0.855
	3.34746	0.858
	3.36929	0.87
	3.39141	0.861
	3.41316	0.861
	3.43406	0.874
	3.45562	0.867
	3.47719	0.877
	3.49883	0.865
	3.51999	0.866
	3.54175	0.864
	3.56352	0.856
	3.5856	0.854
	3.60688	0.847
	3.62894	0.85
	3.65092	0.851
	3.67305	0.848
	3.69462	0.856
	3.71684	0.868
	3.73925	0.864
	3.76191	0.866
	3.78462	0.867
	3.79804	0.874
	3.8201	0.872
	3.84281	0.876
	3.86554	0.864
	3.88819	0.868
	3.91089	0.869
	3.93369	0.865
	3.95653	0.875
	3.97954	0.877
	4.00257	0.87
	4.02559	0.875
	4.04865	0.879
	4.07178	0.876
	4.09499	0.878
	4.11843	0.863
	4.14198	0.864
	4.16554	0.861
	4.18844	0.86
	4.21193	0.855
	4.23567	0.862
	4.25834	0.869
	4.28222	0.867
	4.30628	0.876
	4.33013	0.872
	4.35327	0.872
	4.37742	0.868
	4.40163	0.87
	4.42573	0.869
	4.44922	0.855
	4.47342	0.872
	4.49764	0.867
	4.52204	0.863
	4.54619	0.872
	4.56981	0.864
	4.5944	0.862
	4.61884	0.865
	4.64324	0.863
	4.66788	0.867
	4.69244	0.877
	4.71715	0.871
	4.74187	0.871
	4.76675	0.884
	4.79162	0.872
	4.81644	0.862
	4.84142	0.876
	4.86653	0.875
	4.89188	0.882
	4.91724	0.869
	4.94283	0.866
	4.96818	0.873
	4.99342	0.876
	5.01879	0.874
	5.04437	0.866
	5.06974	0.859
	5.09515	0.867
	5.12058	0.858
	5.14618	0.862
	5.17202	0.867
	5.19817	0.86
	5.22406	0.86
	5.24975	0.868
	5.27565	0.863
	5.30087	0.852
	5.32664	0.853
	5.35252	0.866
	5.37877	0.856
	5.40412	0.866
	5.4302	0.86
	5.45627	0.841
	5.48252	0.847
	5.50892	0.856
	5.53451	0.856
	5.56066	0.854
	5.58712	0.852
	5.61345	0.858
	5.64001	0.858
	5.6664	0.845
	5.69277	0.854
	5.71928	0.856
	5.74608	0.864
	5.77218	0.856
	5.79909	0.848
	5.82595	0.854
	5.85281	0.868
	5.87962	0.869
	5.90691	0.861
	5.93399	0.851
	5.96018	0.851
	5.98739	0.852
	6.01455	0.853
	6.04192	0.851
	6.0692	0.863
	6.0966	0.862
	6.12382	0.861
	6.15104	0.859
	6.17791	0.852
	6.20536	0.863
	6.23281	0.862
	6.25961	0.873
	6.28712	0.875
	6.31465	0.859
	6.34217	0.865
	6.36982	0.872
	6.39748	0.865
	6.42522	0.869
	6.45297	0.869
	6.48079	0.874
	6.50822	0.863
	6.536	0.873
	6.56381	0.868
	6.59171	0.864
	6.61905	0.864
	6.64718	0.856
	6.67539	0.846
	6.70357	0.853
	6.73174	0.85
	6.75999	0.848
	6.78824	0.853
	6.81647	0.845
	6.84489	0.841
	6.87259	0.848
	6.901	0.847
	6.92941	0.843
	6.95811	0.847
	6.98659	0.849
	7.01508	0.858
	7.04383	0.86
	7.07242	0.852
	7.10126	0.858
	7.13005	0.855
	7.15878	0.855
	7.18804	0.863
	7.21706	0.854
	7.24599	0.85
	7.27494	0.851
	7.3039	0.863
	7.3329	0.854
	7.36209	0.862
	7.39055	0.86
	7.41995	0.857
	7.44916	0.859
	7.47871	0.859
	7.50827	0.862
	7.5377	0.867
	7.56703	0.853
	7.59653	0.858
	7.62783	0.855
	7.65773	0.86
	7.68776	0.846
	7.7173	0.844
	7.74713	0.848
	7.7771	0.862
	7.80727	0.854
	7.83753	0.854
	7.86796	0.859
	7.89812	0.853
	7.92895	0.844
	7.95905	0.843
	7.98902	0.846
	8.01894	0.841
	8.04917	0.852
	8.07891	0.843
	8.1092	0.853
	8.13861	0.859
	8.16913	0.848
	8.19941	0.847
	8.22998	0.846
	8.26038	0.847
	8.29018	0.848
	8.32059	0.851
	8.35141	0.86
	8.38193	0.854
	8.41228	0.865
	8.44282	0.863
	8.47377	0.861
	8.50483	0.858
	8.53547	0.863
	8.5664	0.862
	8.59753	0.853
	8.62844	0.856
	8.65938	0.859
	8.69021	0.857
	8.72132	0.861
	8.7524	0.873
	8.78366	0.863
	8.81494	0.863
	8.84635	0.847
	8.87783	0.859
	8.90845	0.869
	8.94	0.864
	8.97137	0.867
	9.00266	0.864
	9.03444	0.878
	9.06584	0.864
	9.09669	0.855
	9.12822	0.86
	9.15994	0.872
	9.19149	0.859
	9.22313	0.861
	9.25485	0.854
	9.28652	0.858
	9.31847	0.852
	9.34976	0.859
	9.38196	0.862
	9.41415	0.856
	9.446	0.858
	9.478	0.85
	9.51031	0.859
	9.54227	0.851
	9.57439	0.866
	9.60652	0.849
	9.63895	0.851
	9.6715	0.849
	9.70398	0.842
	9.7363	0.847
	9.76869	0.847
	9.80137	0.851
	9.83297	0.853
	9.8654	0.841
	9.89784	0.852
	9.93034	0.852
	9.96285	0.851
	9.99539	0.835
	10.0283	0.858	Tg addition
	10.0613	0.854
	10.094	0.845
	10.1267	0.849
	10.1596	0.848
	10.1926	0.853
	10.2254	0.856
	10.2583	0.844
	10.2912	0.853
	10.3242	0.849
	10.3572	0.849
	10.3904	0.855
	10.4236	0.849
	10.4561	0.85
	10.4893	0.847
	10.5228	0.853
	10.5562	0.849
	10.5888	0.845
	10.622	0.847
	10.6554	0.847
	10.6887	0.86
	10.7218	0.863
	10.7553	0.853
	10.789	0.855
	10.8219	0.853
	10.8555	0.851
	10.8741	0.846
	10.908	0.845
	10.9571	0.849
	10.9908	0.859
	11.0246	0.875
	11.0577	0.915
	11.0915	0.978
	11.1256	1.023
	11.1594	1.087
	11.1784	1.127
	11.2119	1.191
	11.246	1.25
	11.2798	1.289
	11.3139	1.341
	11.3478	1.396
	11.3818	1.406
	11.416	1.42
	11.4502	1.432
	11.4846	1.416
	11.5189	1.409
	11.5532	1.409
	11.5876	1.428
	11.6212	1.408
	11.6557	1.4
	11.6901	1.407
	11.7248	1.391
	11.7596	1.389
	11.7934	1.373
	11.8282	1.366
	11.863	1.354
	11.8979	1.33
	11.9326	1.309
	11.9674	1.295
	12.0015	1.301
	12.0363	1.291
	12.0711	1.268
	12.1061	1.258
	12.1409	1.229
	12.1758	1.232
	12.2109	1.196
	12.2459	1.19
	12.2809	1.178
	12.3162	1.183
	12.3512	1.172
	12.3862	1.149
	12.4213	1.14
	12.4564	1.123
	12.4915	1.125
	12.5269	1.11
	12.5622	1.115
	12.5975	1.123
	12.6329	1.098
	12.6689	1.086
	12.7043	1.074
	12.7404	1.07
	12.7764	1.065
	12.8124	1.046
	12.8483	1.053
	12.8838	1.049
	12.919	1.025
	12.9548	1.019
	12.9907	1.008
	13.0258	1.011
	13.0616	1.004
	13.0975	1.009
	13.1335	0.983
	13.1693	0.991
	13.2051	0.986
	13.2412	0.987
	13.277	0.988
	13.3131	0.988
	13.3491	0.994
	13.3845	0.975
	13.4204	0.966
	13.4567	0.966
	13.492	0.961
	13.5283	0.962
	13.5485	0.948
	13.5849	0.945
	13.6213	0.94
	13.6578	0.937
	13.6944	0.934
	13.73	0.93
	13.7666	0.93
	13.803	0.92
	13.8397	0.924
	13.8754	0.912
	13.9121	0.921
	13.9485	0.915
	13.985	0.917
	14.0219	0.907
	14.0586	0.907
	14.0953	0.895
	14.1321	0.891
	14.1694	0.891
	14.2063	0.895
	14.2429	0.902
	14.2797	0.878
	14.316	0.877
	14.3529	0.875
	14.3899	0.884
	14.4263	0.882
	14.4633	0.885
	14.5004	0.862
	14.5538	0.864
	14.5908	0.874
	14.6281	0.875
