# Supplementary material for: Methotrimeprazine is a neuroprotective antiviral in JEV infection via adaptive ER stress and autophagy
Source: EMBO Mol Med. 2024 Jan 2;16(1):185–217. doi: 10.1038/s44321-023-00014-w (PMC10897192; doi:10.1038/s44321-023-00014-w)
Supplement: Supplementary file 7 — Source Data Fig. 5 [file 44321_2023_14_MOESM7_ESM.zip › Figure 5/Fig 5F/Calcium exp.xlsx]

## Sheet: Sheet1
Time (sec.)	Ratio 340nm/380nm	n=125
0	0.779
0.00396	0.775
0.00965	0.771
0.01473	0.773
0.02006	0.769
0.02502	0.783
0.03005	0.79
0.03532	0.788
0.04093	0.781
0.04672	0.777
0.05241	0.779
0.05785	0.776
0.06353	0.783
0.06909	0.783
0.07434	0.781
0.07952	0.78
0.08449	0.786
0.08976	0.783
0.09498	0.785
0.10013	0.783
0.10551	0.784
0.11146	0.79
0.11702	0.783
0.12288	0.792
0.12803	0.777
0.1333	0.796
0.13856	0.793
0.14387	0.795
0.14918	0.776
0.15401	0.785
0.15949	0.782
0.16498	0.783
0.16988	0.775
0.17549	0.769
0.18154	0.777
0.18669	0.783
0.19254	0.78
0.19845	0.774
0.20456	0.778
0.20986	0.771
0.21631	0.777
0.22247	0.778
0.22874	0.787
0.23514	0.785
0.24081	0.788
0.24734	0.782
0.25385	0.778
0.26067	0.789
0.26732	0.787
0.27335	0.771
0.28021	0.781
0.28696	0.785
0.29314	0.786
0.30043	0.784
0.30778	0.797
0.31514	0.786
0.32232	0.774
0.32987	0.791
0.33759	0.781
0.34523	0.778
0.35277	0.777
0.36036	0.791
0.36836	0.788
0.3761	0.797
0.38387	0.79
0.39164	0.783
0.39841	0.777
0.40608	0.78
0.41422	0.793
0.42321	0.783
0.43242	0.785
0.4402	0.786
0.44939	0.787
0.45909	0.781
0.46778	0.79
0.47627	0.787
0.48495	0.794
0.49353	0.786
0.50219	0.774
0.51053	0.772
0.51956	0.778
0.52594	0.773
0.53531	0.772
0.5426	0.777
0.55307	0.769
0.56229	0.782
0.57204	0.781
0.58378	0.777
0.59342	0.78
0.60383	0.787
0.61589	0.782
0.62557	0.786
0.63513	0.781
0.64477	0.782
0.65447	0.776
0.66415	0.773
0.67405	0.784
0.68391	0.787
0.69408	0.787
0.70511	0.782
0.71648	0.788
0.72659	0.778
0.73672	0.783
0.7469	0.782
0.75714	0.781
0.76744	0.779
0.7778	0.78
0.7885	0.768
0.79898	0.765
0.80952	0.776
0.82018	0.78
0.83088	0.762
0.84094	0.766
0.85191	0.771
0.86286	0.776
0.87393	0.78
0.88508	0.783
0.89628	0.783
0.90759	0.779
0.91824	0.787
0.92955	0.794
0.94086	0.787
0.95241	0.769
0.96415	0.781
0.97607	0.78
0.98797	0.783
0.99894	0.781
1.01093	0.786
1.02287	0.783
1.03484	0.783
1.04719	0.782
1.05924	0.773
1.07129	0.776
1.08367	0.778
1.09601	0.788
1.10862	0.766
1.12121	0.774
1.13366	0.776
1.14619	0.776
1.15885	0.766
1.17149	0.775
1.18353	0.773
1.19623	0.787
1.20924	0.781
1.222	0.782
1.235	0.781
1.24812	0.788
1.26128	0.778
1.2737	0.773
1.28701	0.771
1.30054	0.765
1.31892	0.775
1.33173	0.769
1.34538	0.76
1.35899	0.774
1.37288	0.777
1.38676	0.791
1.40048	0.784
1.41444	0.784
1.42835	0.78
1.44236	0.774
1.45675	0.776
1.47089	0.782
1.48502	0.775
1.49922	0.778
1.51347	0.77
1.52785	0.781
1.54223	0.769
1.55654	0.763
1.57049	0.771
1.58524	0.776
1.60004	0.772
1.61486	0.783
1.62964	0.783
1.6445	0.782
1.65944	0.77
1.67455	0.782
1.68957	0.781
1.70467	0.787
1.71989	0.778
1.73539	0.79
1.75086	0.78
1.76652	0.79
1.7822	0.778
1.79778	0.774
1.81347	0.782
1.82949	0.782
1.84518	0.797
1.86119	0.792
1.87713	0.78
1.89325	0.79
1.90942	0.779
1.92488	0.779
1.94101	0.781
1.95701	0.774
1.97306	0.777
1.98942	0.781
2.00505	0.775	Tg addition
2.02169	0.789
2.03817	0.785
2.05464	0.781
2.0711	0.788
2.08788	0.794
2.10459	0.784
2.12071	0.783
2.13747	0.772
2.15445	0.781
2.17164	0.783
2.18878	0.782
2.20582	0.777
2.22303	0.782
2.24022	0.774
2.25689	0.784
2.27428	0.782
2.29179	0.797
2.30931	0.782
2.32708	0.79
2.34483	0.783
2.36268	0.792
2.38055	0.791
2.39832	0.788
2.4165	0.773
2.43443	0.776
2.45028	0.779
2.45789	0.784
2.46855	0.774
2.47963	0.778
2.49074	0.769
2.50195	0.778
2.51319	0.779
2.52448	0.771
2.53573	0.778
2.54699	0.778
2.55843	0.777
2.56975	0.779
2.58125	0.777
2.58969	0.79
2.60058	0.783
2.60903	0.774
2.62125	0.774
2.63683	0.782
2.64839	0.779
2.66774	0.784
2.6871	0.777
2.7067	0.786
2.72625	0.782
2.74585	0.771
2.7655	0.779
2.7852	0.773
2.80503	0.782
2.82494	0.77
2.84419	0.779
2.86442	0.785
2.89308	0.776
2.91329	0.765
2.93383	0.775
2.95422	0.764
2.97467	0.792
2.99516	0.777
3.01505	0.789
3.03562	0.78
3.05629	0.789
3.07707	0.79
3.09791	0.793
3.11848	0.79
3.13959	0.773
3.16046	0.777
3.18124	0.776
3.20216	0.789
3.22307	0.784
3.24436	0.784
3.26573	0.791
3.28695	0.783
3.30841	0.788
3.32981	0.792
3.3514	0.794
3.37292	0.791
3.39462	0.78
3.41634	0.786
3.4382	0.785
3.46016	0.805
3.48202	0.8
3.5039	0.818
3.52584	0.821
3.54792	0.82
3.57005	0.819
3.59211	0.837
3.6141	0.861
3.63634	0.865
3.65865	0.891
3.68118	0.9
3.70291	0.937
3.72539	0.957
3.74787	0.981
3.77062	0.999
3.79334	1.018
3.81612	1.051
3.83895	1.076
3.86197	1.084
3.88487	1.11
3.90782	1.14
3.93096	1.171
3.95355	1.182
3.97711	1.2
4.00043	1.225
4.02374	1.243
4.04714	1.25
4.07052	1.265
4.09396	1.282
4.1177	1.284
4.14146	1.306
4.1652	1.321
4.18888	1.332
4.21208	1.329
4.23606	1.338
4.26007	1.356
4.28415	1.348
4.30837	1.345
4.33247	1.35
4.35665	1.347
4.38094	1.362
4.4054	1.385
4.42983	1.377
4.45435	1.374
4.4789	1.383
4.50282	1.395
4.52757	1.386
4.55239	1.371
4.57703	1.403
4.60173	1.368
4.62672	1.353
4.65165	1.357
4.67663	1.35
4.70181	1.356
4.72618	1.334
4.75135	1.334
4.7758	1.346
4.80123	1.333
4.82671	1.332
4.85166	1.36
4.8772	1.343
4.90275	1.338
4.92842	1.307
4.95406	1.316
4.97909	1.31
5.00491	1.314
5.0308	1.293
5.05675	1.289
5.08275	1.277
5.10878	1.278
5.13485	1.287
5.16136	1.291
5.18755	1.274
5.21393	1.266
5.24013	1.245
5.26658	1.261
5.29301	1.245
5.31951	1.242
5.34544	1.244
5.37189	1.211
5.39845	1.212
5.42513	1.213
5.45192	1.214
5.47877	1.208
5.50568	1.207
5.5327	1.214
5.55956	1.203
5.58662	1.166
5.61408	1.182
5.64143	1.153
5.66878	1.144
5.69612	1.144
5.72358	1.139
5.75093	1.14
5.77838	1.143
5.80585	1.133
5.83344	1.124
5.86102	1.135
5.88866	1.129
5.91637	1.107
5.94421	1.114
5.97196	1.113
5.99982	1.106
6.0277	1.096
6.05506	1.097
6.083	1.077
6.11036	1.082
6.13847	1.071
6.1666	1.076
6.19496	1.079
6.22272	1.071
6.25109	1.041
6.27957	1.042
6.30815	1.031
6.33611	1.032
6.36472	1.03
6.39346	1.036
6.42133	1.022
6.45006	1.009
6.47877	1.015
6.50756	1.026
6.53626	1.002
6.56444	1.008
6.59341	1.012
6.62224	0.996
6.6514	0.984
6.68048	0.975
6.70949	0.977
6.73874	0.987
6.76804	0.971
6.79742	0.983
6.82667	0.968
6.85628	0.962
6.88518	0.969
6.91446	0.947
6.9439	0.946
6.97369	0.945
7.00336	0.946
7.03316	0.942
7.06301	0.942
7.09275	0.917
7.12248	0.953
7.15224	0.917
7.18222	0.912
7.21221	0.914
7.24227	0.928
7.27249	0.927
7.30263	0.912
7.33284	0.908
7.36313	0.896
7.39341	0.907
7.41061	0.892
7.44022	0.918
7.47063	0.917
7.50133	0.897
7.53216	0.892
7.56265	0.893
7.59334	0.895
7.62422	0.886
7.65437	0.876
7.68523	0.869
7.71599	0.868
7.74695	0.87
7.77825	0.87
7.80941	0.872
7.84035	0.871
7.87154	0.856
7.90291	0.864
7.93419	0.862
7.96536	0.854
7.9968	0.847
8.0281	0.839
8.05976	0.839
8.09098	0.843
8.12248	0.836
8.15427	0.848
8.18586	0.838
8.21753	0.823
8.24852	0.823
8.28018	0.816
8.31202	0.833
8.34318	0.822
8.37504	0.827
8.40701	0.815
8.43825	0.812
8.47015	0.815
8.50204	0.809
8.53338	0.81
8.56565	0.81
8.59785	0.816
8.63023	0.797
8.66253	0.815
8.69521	0.808
8.72771	0.797
8.76042	0.786
8.79289	0.788
8.82533	0.809
8.8579	0.804
8.89062	0.812
8.92325	0.8
8.95608	0.796
8.98899	0.802
9.0222	0.78
9.05536	0.777
9.08845	0.79
9.12167	0.79
9.15464	0.788
9.18726	0.777
9.22061	0.778
9.25388	0.777
9.28722	0.773
9.32048	0.774
9.3531	0.786
9.38647	0.783
9.41999	0.774
9.45284	0.76
9.48698	0.756
9.53602	0.774
9.56976	0.772
9.60358	0.759
9.63734	0.763
9.67122	0.78
9.70504	0.781
9.73904	0.771
9.77298	0.754
9.8062	0.756
9.84021	0.752
9.8741	0.765
9.90827	0.75
9.94252	0.748
9.97592	0.753
10.0101	0.75	MTP addition
10.0445	0.749
10.0789	0.764
10.1133	0.755
10.1476	0.751
10.1818	0.748
10.2164	0.746
10.251	0.755
10.2856	0.758
10.3203	0.742
10.3552	0.751
10.39	0.744
10.4248	0.747
10.4596	0.749
10.4944	0.749
10.5293	0.748
10.5643	0.74
10.5993	0.747
10.6343	0.762
10.6694	0.746
10.7045	0.763
10.7396	0.761
10.7749	0.76
10.8102	0.764
10.8455	0.754
10.8809	0.75
10.9154	0.751
10.951	0.764
10.9864	0.767
11.0222	0.767
11.0578	0.767
11.0935	0.764
11.1294	0.76
11.1653	0.753
11.2011	0.76
11.2368	0.773
11.2728	0.765
11.3082	0.779
11.3443	0.769
11.3803	0.773
11.4164	0.762
11.4525	0.771
11.4885	0.776
11.5246	0.783
11.561	0.763
11.5966	0.771
11.633	0.781
11.6692	0.779
11.7058	0.772
11.7416	0.775
11.778	0.786
11.8145	0.775
11.8511	0.781
11.8878	0.78
11.9242	0.775
11.9609	0.772
11.9975	0.775
12.0343	0.778
12.0712	0.781
12.1079	0.777
12.1447	0.781
12.1816	0.783
12.2186	0.777
12.2555	0.783
12.2926	0.778
12.3291	0.781
12.3659	0.78
12.4031	0.797
12.4403	0.784
12.4767	0.789
12.514	0.782
12.5515	0.773
12.589	0.776
12.6264	0.785
12.6638	0.789
12.7012	0.779
12.7388	0.776
12.7763	0.771
12.8139	0.781
12.8516	0.791
12.8893	0.78
12.9271	0.778
12.9649	0.784
13.0028	0.786
13.0406	0.788
13.0791	0.782
13.1174	0.781
13.1556	0.788
13.1936	0.786
13.2317	0.784
13.2698	0.78
13.3079	0.79
13.3461	0.78
13.3842	0.782
13.4227	0.791
13.4611	0.776
13.4986	0.78
13.537	0.782
13.5756	0.776
13.6142	0.772
13.6527	0.77
13.6912	0.77
13.7292	0.782
13.768	0.787
13.8066	0.789
13.8454	0.78
13.8841	0.777
13.9224	0.789
13.9612	0.778
14.0002	0.776
14.0392	0.77
14.0781	0.77
14.1171	0.778
14.1563	0.778
14.1955	0.767
14.2347	0.778
14.274	0.777
14.3125	0.765
14.3518	0.781
14.3911	0.778
14.4305	0.765
14.4699	0.782
14.5095	0.778
14.5486	0.774
14.5882	0.769
14.6281	0.777
14.6681	0.772
14.7078	0.782
14.7475	0.768
14.7877	0.769
14.8276	0.774
14.8677	0.776
14.9081	0.783
14.9483	0.766
14.9884	0.766
15.0284	0.768
