# Supplementary material for: Methotrimeprazine is a neuroprotective antiviral in JEV infection via adaptive ER stress and autophagy
Source: EMBO Mol Med. 2024 Jan 2;16(1):185–217. doi: 10.1038/s44321-023-00014-w (PMC10897192; doi:10.1038/s44321-023-00014-w)
Supplement: Supplementary file 7 — Source Data Fig. 5 [file 44321_2023_14_MOESM7_ESM.zip › Figure 5/Fig 5G/Quantitation.xlsx]

## Sheet: Sheet1
	No. of independent dish	MTP before Tg	No. of ROIs		No. of independent dish	MTP after Tg	No. of ROIs
	Dish 1	0.109	107		Dish 1	0.048	87
	Dish 2	0.144	76		Dish 2	0.035	125
	Dish 3	0.103	113		Dish 3	0.035	60
	Dish 4	0.138	67		Dish 4	0.044	83
	Dish 5	0.194	102
	Average	0.1376			Average	0.0405
	SD	0.0361843			SD	0.00655744
