# Supplementary material for: Methotrimeprazine is a neuroprotective antiviral in JEV infection via adaptive ER stress and autophagy
Source: EMBO Mol Med. 2024 Jan 2;16(1):185–217. doi: 10.1038/s44321-023-00014-w (PMC10897192; doi:10.1038/s44321-023-00014-w)
Supplement: Supplementary file 7 — Source Data Fig. 5 [file 44321_2023_14_MOESM7_ESM.zip › Figure 5/Fig 5H/Quantitation.xlsx]

## Sheet: Sheet1
No. of independent dish	Tg before MTP	No. of ROIs		No. of independent dish	Tg after MTP	No. of ROIs
Dish 1	0.549	87		Dish 1	0.49	107
Dish 2	0.62	125		Dish 2	0.307	76
Dish 3	1.085	60		Dish 3	0.564	113
Dish 4	0.931	83		Dish 4	0.598	67
				Dish 5	0.416	102
Average	0.79625			Average	0.475
SD	0.25412			SD	0.117239
