# Supplementary material for: Methotrimeprazine is a neuroprotective antiviral in JEV infection via adaptive ER stress and autophagy
Source: EMBO Mol Med. 2024 Jan 2;16(1):185–217. doi: 10.1038/s44321-023-00014-w (PMC10897192; doi:10.1038/s44321-023-00014-w)
Supplement: Supplementary file 8 — Source Data Fig. 6 [file 44321_2023_14_MOESM8_ESM.zip]

Archive with 118 entries (83 files):
- Figure 6/
- Figure 6/.DS_Store
- __MACOSX/
- __MACOSX/Figure 6/
- __MACOSX/Figure 6/._.DS_Store
- Figure 6/Fig 6A/
- Figure 6/Fig 6A/Life Cycle of JEV.png
- __MACOSX/Figure 6/Fig 6A/
- __MACOSX/Figure 6/Fig 6A/._Life Cycle of JEV.png
- __MACOSX/Figure 6/._Fig 6A
- Figure 6/Fig 6B/
- Figure 6/Fig 6B/JEV entry in cortical neurons.xlsx
- __MACOSX/Figure 6/Fig 6B/
- __MACOSX/Figure 6/Fig 6B/._JEV entry in cortical neurons.xlsx
- __MACOSX/Figure 6/._Fig 6B
- Figure 6/Fig 6C/
- Figure 6/Fig 6C/JEV entry in Neuro2a.xlsx
- __MACOSX/Figure 6/Fig 6C/
- __MACOSX/Figure 6/Fig 6C/._JEV entry in Neuro2a.xlsx
- __MACOSX/Figure 6/._Fig 6C
- Figure 6/Fig 6D/
- Figure 6/Fig 6D/.DS_Store
- __MACOSX/Figure 6/Fig 6D/
- __MACOSX/Figure 6/Fig 6D/._.DS_Store
- Figure 6/Fig 6D/JEV/
- Figure 6/Fig 6D/JEV/Image 1_Out_Maximum intensity projection.tif
- __MACOSX/Figure 6/Fig 6D/JEV/
- __MACOSX/Figure 6/Fig 6D/JEV/._Image 1_Out_Maximum intensity projection.tif
- Figure 6/Fig 6D/JEV/Image 2_Out_Maximum intensity projection.tif
- __MACOSX/Figure 6/Fig 6D/JEV/._Image 2_Out_Maximum intensity projection.tif
- Figure 6/Fig 6D/JEV/Image 3_Out_Maximum intensity projection.tif
- __MACOSX/Figure 6/Fig 6D/JEV/._Image 3_Out_Maximum intensity projection.tif
- Figure 6/Fig 6D/JEV/Image 4_Out_ JEV.tif
- __MACOSX/Figure 6/Fig 6D/JEV/._Image 4_Out_ JEV.tif
- Figure 6/Fig 6D/JEV/Image 4_Out_Maximum intensity projection.tif
- __MACOSX/Figure 6/Fig 6D/JEV/._Image 4_Out_Maximum intensity projection.tif
- Figure 6/Fig 6D/JEV/Image 6_Out_Maximum intensity projection.tif
- __MACOSX/Figure 6/Fig 6D/JEV/._Image 6_Out_Maximum intensity projection.tif
- __MACOSX/Figure 6/Fig 6D/._JEV
- Figure 6/Fig 6D/JEV+MTP/
- Figure 6/Fig 6D/JEV+MTP/Image 12_Out_Maximum intensity projection.tif
- __MACOSX/Figure 6/Fig 6D/JEV+MTP/
- __MACOSX/Figure 6/Fig 6D/JEV+MTP/._Image 12_Out_Maximum intensity projection.tif
- Figure 6/Fig 6D/JEV+MTP/Image 1_Out_ MTP.tif
- __MACOSX/Figure 6/Fig 6D/JEV+MTP/._Image 1_Out_ MTP.tif
- Figure 6/Fig 6D/JEV+MTP/Image 1_Out_Maximum intensity projection.tif
- __MACOSX/Figure 6/Fig 6D/JEV+MTP/._Image 1_Out_Maximum intensity projection.tif
- Figure 6/Fig 6D/JEV+MTP/Image 4_Out_Maximum intensity projection.tif
- __MACOSX/Figure 6/Fig 6D/JEV+MTP/._Image 4_Out_Maximum intensity projection.tif
- Figure 6/Fig 6D/JEV+MTP/Image 5_Out_Maximum intensity projection.tif
- __MACOSX/Figure 6/Fig 6D/JEV+MTP/._Image 5_Out_Maximum intensity projection.tif
- Figure 6/Fig 6D/JEV+MTP/Image 6_Out_Maximum intensity projection.tif
- __MACOSX/Figure 6/Fig 6D/JEV+MTP/._Image 6_Out_Maximum intensity projection.tif
- Figure 6/Fig 6D/JEV+MTP/Image 7_Out_Maximum intensity projection.tif
- __MACOSX/Figure 6/Fig 6D/JEV+MTP/._Image 7_Out_Maximum intensity projection.tif
- Figure 6/Fig 6D/JEV+MTP/Image 8_Out_Maximum intensity projection.tif
- __MACOSX/Figure 6/Fig 6D/JEV+MTP/._Image 8_Out_Maximum intensity projection.tif
- Figure 6/Fig 6D/JEV+MTP/Image 9_Out_Maximum intensity projection.tif
- __MACOSX/Figure 6/Fig 6D/JEV+MTP/._Image 9_Out_Maximum intensity projection.tif
- __MACOSX/Figure 6/Fig 6D/._JEV+MTP
- Figure 6/Fig 6D/Mock/
- Figure 6/Fig 6D/Mock/Image 2_Out_mock.tif
- __MACOSX/Figure 6/Fig 6D/Mock/
- __MACOSX/Figure 6/Fig 6D/Mock/._Image 2_Out_mock.tif
- Figure 6/Fig 6D/Mock/Image 4_Out_Maximum intensity projection.tif
- __MACOSX/Figure 6/Fig 6D/Mock/._Image 4_Out_Maximum intensity projection.tif
- Figure 6/Fig 6D/Mock/Image 5_Out_Maximum intensity projection.tif
- __MACOSX/Figure 6/Fig 6D/Mock/._Image 5_Out_Maximum intensity projection.tif
- Figure 6/Fig 6D/Mock/Image 6_Out_Maximum intensity projection.tif
- __MACOSX/Figure 6/Fig 6D/Mock/._Image 6_Out_Maximum intensity projection.tif
- __MACOSX/Figure 6/Fig 6D/._Mock
- __MACOSX/Figure 6/._Fig 6D
- Figure 6/Fig 6E/
- Figure 6/Fig 6E/GFP LC3 puncta.xlsx
- __MACOSX/Figure 6/Fig 6E/
- __MACOSX/Figure 6/Fig 6E/._GFP LC3 puncta.xlsx
- __MACOSX/Figure 6/._Fig 6E
- Figure 6/Fig 6F/
- Figure 6/Fig 6F/No. of JEV particles per cell.xlsx
- __MACOSX/Figure 6/Fig 6F/
- __MACOSX/Figure 6/Fig 6F/._No. of JEV particles per cell.xlsx
- __MACOSX/Figure 6/._Fig 6F
- Figure 6/Fig 6G/
- Figure 6/Fig 6G/Time course in Neuro2a.xlsx
- __MACOSX/Figure 6/Fig 6G/
- __MACOSX/Figure 6/Fig 6G/._Time course in Neuro2a.xlsx
- __MACOSX/Figure 6/._Fig 6G
- Figure 6/Fig 6H/
- Figure 6/Fig 6H/Neg strand N2a (1).xls
- __MACOSX/Figure 6/Fig 6H/
- __MACOSX/Figure 6/Fig 6H/._Neg strand N2a (1).xls
- __MACOSX/Figure 6/._Fig 6H
- Figure 6/Fig 6I/
- Figure 6/Fig 6I/JEV titer.xlsx
- __MACOSX/Figure 6/Fig 6I/
- __MACOSX/Figure 6/Fig 6I/._JEV titer.xlsx
- __MACOSX/Figure 6/._Fig 6I
- Figure 6/Fig 6J/
- Figure 6/Fig 6J/Time of harvest in cortical neurons.xlsx
- __MACOSX/Figure 6/Fig 6J/
- __MACOSX/Figure 6/Fig 6J/._Time of harvest in cortical neurons.xlsx
- __MACOSX/Figure 6/._Fig 6J
- Figure 6/Fig 6K/
- Figure 6/Fig 6K/JEV titer.xlsx
- __MACOSX/Figure 6/Fig 6K/
- __MACOSX/Figure 6/Fig 6K/._JEV titer.xlsx
- __MACOSX/Figure 6/._Fig 6K
- Figure 6/Fig 6L/
- Figure 6/Fig 6L/Time course in Neuro2a.xlsx
- __MACOSX/Figure 6/Fig 6L/
- __MACOSX/Figure 6/Fig 6L/._Time course in Neuro2a.xlsx
- __MACOSX/Figure 6/._Fig 6L
- Figure 6/Fig 6M/
- Figure 6/Fig 6M/JEV titer.xlsx
- __MACOSX/Figure 6/Fig 6M/
- __MACOSX/Figure 6/Fig 6M/._JEV titer.xlsx
- __MACOSX/Figure 6/._Fig 6M
- __MACOSX/._Figure 6
