# Supplementary material for: Methotrimeprazine is a neuroprotective antiviral in JEV infection via adaptive ER stress and autophagy
Source: EMBO Mol Med. 2024 Jan 2;16(1):185–217. doi: 10.1038/s44321-023-00014-w (PMC10897192; doi:10.1038/s44321-023-00014-w)
Supplement: Supplementary file 8 — Source Data Fig. 6 [file 44321_2023_14_MOESM8_ESM.zip › Figure 6/Fig 6B/JEV entry in cortical neurons.xlsx]

## Sheet: Sheet1
	Relative JEV replication					Exp 1 (n=3)
		DMSO	MTP			Exp 2 (n=3)
	Biological rep.1	0.855571	0.967506
	Biological rep.2	0.821315	0.917019
	Biological rep.3	1.35457	1.04431
	Biological rep.4	1.16741	1.07833
	Biological rep.5	0.941244	0.632713
	Biological rep.6	0.864549	0.996798
	Average	1.00078	0.939445
	SD	0.213695	0.160592
