# Supplementary material for: Methotrimeprazine is a neuroprotective antiviral in JEV infection via adaptive ER stress and autophagy
Source: EMBO Mol Med. 2024 Jan 2;16(1):185–217. doi: 10.1038/s44321-023-00014-w (PMC10897192; doi:10.1038/s44321-023-00014-w)
Supplement: Supplementary file 8 — Source Data Fig. 6 [file 44321_2023_14_MOESM8_ESM.zip › Figure 6/Fig 6C/JEV entry in Neuro2a.xlsx]

## Sheet: Sheet1
			Relative JEV replication				Exp 1 (n=3)
			DMSO	MTP			Exp 2 (n=3)
		Biological rep.1	0.461618	0.700378
		Biological rep.2	1.05391	0.370933
		Biological rep.3	1.48447	0.733669
		Biological rep.4	0.98343	1.15528
		Biological rep.5	1.20874	1.03702
		Biological rep.6	0.807824	0.659382
		Average	1	0.776111
		SD	0.348785	0.281843
