# Supplementary material for: Methotrimeprazine is a neuroprotective antiviral in JEV infection via adaptive ER stress and autophagy
Source: EMBO Mol Med. 2024 Jan 2;16(1):185–217. doi: 10.1038/s44321-023-00014-w (PMC10897192; doi:10.1038/s44321-023-00014-w)
Supplement: Supplementary file 8 — Source Data Fig. 6 [file 44321_2023_14_MOESM8_ESM.zip › Figure 6/Fig 6E/GFP LC3 puncta.xlsx]

## Sheet: Sheet1
	No. of GFP-LC3 puncta per cell
	No. of cells	JEV	JEV+MTP
	1	29	80
	2	4	35
	3	41	38
	4	23	69
	5	72	38
	6	69	33
	7	9	50
	8	31	44
	9	2	25
	10	18	34
	11	19	33
	12	8	34
	13	16	38
	14	21	64
	15	4	80
	16		49
	Average	24.4	46.5
