# Supplementary material for: Methotrimeprazine is a neuroprotective antiviral in JEV infection via adaptive ER stress and autophagy
Source: EMBO Mol Med. 2024 Jan 2;16(1):185–217. doi: 10.1038/s44321-023-00014-w (PMC10897192; doi:10.1038/s44321-023-00014-w)
Supplement: Supplementary file 8 — Source Data Fig. 6 [file 44321_2023_14_MOESM8_ESM.zip › Figure 6/Fig 6F/No. of JEV particles per cell.xlsx]

## Sheet: Sheet1
	No. of JEV particles per cell
	No. of cells	JEV	JEV+MTP
	1	50	36
	2	30	74
	3	10	80
	4	23	33
	5	83	41
	6	44	60
	7	32	42
	8	8	36
	9	10	34
	10	12	64
	11	50	58
	12	55	23
	13	12	44
	14	9	44
	15	24	12
	16		11
	17		12
	18		16
	Average	30.1333	40
