# Supplementary material for: Methotrimeprazine is a neuroprotective antiviral in JEV infection via adaptive ER stress and autophagy
Source: EMBO Mol Med. 2024 Jan 2;16(1):185–217. doi: 10.1038/s44321-023-00014-w (PMC10897192; doi:10.1038/s44321-023-00014-w)
Supplement: Supplementary file 8 — Source Data Fig. 6 [file 44321_2023_14_MOESM8_ESM.zip › Figure 6/Fig 6H/Neg strand N2a (1).xls]

## Sheet: NEGATIVE
	JEV NEGATIVE strand (Copy number log2)
EXP-1		DMSO							MTP
	hpi	Biol-1	Biol-2	Biol-3	Biol-4	Mean	SD		Biol-1	Biol-2	Biol-3	Biol-4	Biol-5	Mean	SD
	12	39.8088	41.1724	31.2902	39.7016	37.99	4.52		32.34	35.9602	38.3117	38.1405	36.8656	36.32	2.43
	24	45.8709	45.9365	47.422	47.6003	46.71	0.93		46.4496	47.5374	45.1595	46.1875	46.226	46.31	0.85
EXP-2		DMSO						MTP
		Biol-1	Biol-2	Biol-3	Mean	SD		Biol-1	Biol-2	Biol-3	Mean	SD
	12	26.5869	27.3636	27.8631	27.27	0.64		24.7548	23.1125	25.7616	24.54	1.34
	24	35.1426	36.9882	37.8338	36.6549	1.38		37.4239	35.1658	36.3985	36.3294	1.13
EXP-3		DMSO							MTP
		Biol-1	Biol-2	Biol-3	Biol-4	Mean	SD		Biol-1	Biol-2	Biol-3	Biol-4	Mean	SD
	24	44.551	41.8834	44.5961	46.1169	44.2869	1.76		42.3283	40.7026	41.2971	43.0695	41.8494	1.05
EXP-4		DMSO								MTP
		Biol-1	Biol-2	Biol-3	Biol-4	Biol-5	Mean	SD		Biol-1	Biol-2	Biol-3	Biol-4	Mean	SD
	12	27.4904	29.7509	25.5263	27.5603	33.7006	28.81	3.12		25.874	26.8348	26.9928		26.57	0.605
	24	41.8499	42.7199	40.1084	39.7806	38.6308	40.6179	1.64663		38.4854	38.4427	38.0984	40.543	38.8924	1.11395
EXP-5		DMSO								MTP
		Biol-1	Biol-2	Biol-3	Biol-4	Biol-5	Mean	SD		Biol-1	Biol-2	Biol-3	Biol-4	Biol-5	Mean	SD
	12	47.7245	46.8744	45.2976	47.6211	47.9433	47.09	1.08		45.907	44.7197	43.9182	44.717	45.0118	44.85	0.72
	24	53.0748	53.2207	52.6054	50.1631		52.266	1.42633		52.3105	44.5783	50.2648	49.7899		49.2358	3.29202
EXP-6		DMSO						MTP
		Biol-1	Biol-2	Biol-3	Mean	SD		Biol-1	Biol-2	Biol-3	Mean	SD
	24	34.9316	33.9618	35.3567	34.75	0.71		31.3359	32.0243	33.5057	32.29	1.1
EXP-7		DMSO						MTP
		Biol-1	Biol-2	Biol-3	Mean	SD		Biol-1	Biol-2	Biol-3	Mean	SD
	24	32.3509	33.0876	33.4857	32.97	0.57		30.3713	29.5445	29.1047	29.67	0.64
EXP-8		DMSO									MTP
		Biol-1	Biol-2	Biol-3	Biol-4	Biol-5	Biol-6	Mean	SD		Biol-1	Biol-2	Biol-3	Biol-4	Biol-5	Biol-6	Mean	SD
	24	37.1097	35.9221	31.105	36.8467	37.2757	36.4339	35.78	2.34		36.0214	31.2313	33.6867	33.7271	30.6595	33.6558	33.16	1.94
