# Supplementary material for: Methotrimeprazine is a neuroprotective antiviral in JEV infection via adaptive ER stress and autophagy
Source: EMBO Mol Med. 2024 Jan 2;16(1):185–217. doi: 10.1038/s44321-023-00014-w (PMC10897192; doi:10.1038/s44321-023-00014-w)
Supplement: Supplementary file 8 — Source Data Fig. 6 [file 44321_2023_14_MOESM8_ESM.zip › Figure 6/Fig 6I/JEV titer.xlsx]

## Sheet: Sheet1
				JEV titer at log10 scale (n=6)
					EXPT1			EXPT2
				Biological rep.1	Biological rep.2	Biological rep.3	Biological rep.4	Biological rep.5	Biological rep.6	Average	SD
		12 h	DMSO	2.76881	2.79389	2.7493	2.70119	2.71533	2.8	2.75475	0.0405712
			MTP	2.4024	2.53808	2.61692	2.42535	2.43651	2.64893	2.51137	0.105504
		24 h	DMSO	5.95738	5.6	5.71085	5.80458	5.80458	5.71085	5.76471	0.121022
			MTP	5.1906	5.1906	5.6	5.16627	5.37439	5.28941	5.30188	0.165798
