# Supplementary material for: Methotrimeprazine is a neuroprotective antiviral in JEV infection via adaptive ER stress and autophagy
Source: EMBO Mol Med. 2024 Jan 2;16(1):185–217. doi: 10.1038/s44321-023-00014-w (PMC10897192; doi:10.1038/s44321-023-00014-w)
Supplement: Supplementary file 8 — Source Data Fig. 6 [file 44321_2023_14_MOESM8_ESM.zip › Figure 6/Fig 6J/Time of harvest in cortical neurons.xlsx]

## Sheet: Sheet1
								Exp 1 (n=3)
			JEV RNA relative to 0 hpi					Exp 2 (n=3)
		Biological rep.1	Biological rep.2	Biological rep.3	Biological rep.1	Biological rep.2	Biological rep.3	Average	SD
JEV	0 h	1.18334	0.645998	0.874319	1.59995	0.625138	1.0001	0.98814	0.367246
	1 h	0.938376	0.672629	0.794468	0.361921	0.308323	0.84408	0.6533	0.261487
	3 h	0.3756	0.306444	0.339265	0.309377	0.805982	0.499352	0.439337	0.193214
	6 h	3.41093	3.64917	3.52804	3.26104	2.62665	2.9267	3.23375	0.388373
	12 h	11.5541	10.9864	11.2667	6.79365	8.61421	7.64997	9.4775	2.05321
	24 h	241.52	253.727	247.548	221.511	244.491	232.717	240.252	11.5097
JEV+MTP	0 h	0.772068	0.713164	0.742032	1.17033	1.00012	1.53995	0.989611	0.322703
	1 h	0.541635	0.541635	0.541635	1.85689	1.92299	1.06902	1.07897	0.660882
	3 h	1.30028	1.23811	1.26882	3.59838	0.549681	0.510065	1.41089	1.13142
	6 h	2.41732	2.59442	2.50431	3.85193	3.58867	3.71798	3.11244	0.67256
	12 h	2.99567	3.2149	3.10335	5.57071	5.85961	5.71333	4.4096	1.4341
	24 h	48.6539	83.8579	63.875	72.6401	62.736	67.5066	66.5449	11.658
