# Supplementary material for: Methotrimeprazine is a neuroprotective antiviral in JEV infection via adaptive ER stress and autophagy
Source: EMBO Mol Med. 2024 Jan 2;16(1):185–217. doi: 10.1038/s44321-023-00014-w (PMC10897192; doi:10.1038/s44321-023-00014-w)
Supplement: Supplementary file 8 — Source Data Fig. 6 [file 44321_2023_14_MOESM8_ESM.zip › Figure 6/Fig 6K/JEV titer.xlsx]

## Sheet: Sheet1
								Exp 1 (n=3)
					JEV titer at log10 scale			Exp 2 (n=3)
		Biological rep.1	Biological rep.2	Biological rep.3	Biological rep.1	Biological rep.2	Biological rep.3	Average	SD
12 h	DMSO	5.33163	5.0103	4.57054	4.34242	4.75128	4.71096	4.78619	0.345844
	MTP	3.77427	3.47129	3.63414	3.80072	3.67394	3.71433	3.67812	0.118589
24 h	DMSO	6.716	6.60423	6.10037	6.89542	6.69897	6.65321	6.61137	0.269158
	MTP	5.91275	5.88081	5.58433	5.63347	5.93349	5.81023	5.79251	0.149048
