# Supplementary material for: Methotrimeprazine is a neuroprotective antiviral in JEV infection via adaptive ER stress and autophagy
Source: EMBO Mol Med. 2024 Jan 2;16(1):185–217. doi: 10.1038/s44321-023-00014-w (PMC10897192; doi:10.1038/s44321-023-00014-w)
Supplement: Supplementary file 8 — Source Data Fig. 6 [file 44321_2023_14_MOESM8_ESM.zip › Figure 6/Fig 6L/Time course in Neuro2a.xlsx]

## Sheet: Sheet1
								Exp 1 (n=3)
				JEV RNA relative to 0 hpi				Exp 2 (n=3)
		Biological rep.1	Biological rep.2	Biological rep.3	Biological rep.1	Biological rep.2	Biological rep.3	Average	SD
DMSO	0 h	0.853997	1.34601	0.938426	0.809734	1.36817	0.683661	1	0.288671
	1 h	0.591177	0.498053	0.653345	0.682338	0.598475	0.816384	0.639962	0.107088
	3 h	0.327608	0.333096	0.377198	0.393398	0.38546	0.174308	0.331845	0.0819239
	6 h	0.220805	0.417833	0.184194	0.380934	0.172686	0.344216	0.286778	0.106989
	12 h	3.07211	4.00916	5.64507	3.71432	5.05651	3.7462	4.20723	0.956233
	24 h	41.5299	35.405	50.6422	43.4113	41.6019	25.807	39.7329	8.38961
TFP	0 h	0.853997	1.34601	0.938426	0.809734	1.36817	0.683661	1	0.288671
	1 h	0.455318	0.436966	0.709646	0.630429	0.617011	0.925142	0.629085	0.179662
	3 h	0.156314	0.179343	0.222863	0.580734	0.308755	0.120123	0.261355	0.169374
	6 h	0.170153	0.280838	0.162166	0.41322	0.203768	0.164343	0.232415	0.0992987
	12 h	2.51283	0.467642	4.61609	3.42377	3.56288	3.13166	2.95248	1.39729
	24 h	10.7841	11.5816	7.52892	6.12408	6.21415	4.61363	7.80776	2.78408
