# Supplementary material for: Methotrimeprazine is a neuroprotective antiviral in JEV infection via adaptive ER stress and autophagy
Source: EMBO Mol Med. 2024 Jan 2;16(1):185–217. doi: 10.1038/s44321-023-00014-w (PMC10897192; doi:10.1038/s44321-023-00014-w)
Supplement: Supplementary file 8 — Source Data Fig. 6 [file 44321_2023_14_MOESM8_ESM.zip › Figure 6/Fig 6M/JEV titer.xlsx]

## Sheet: Sheet1
	JEV titer at log10 scale (n=6)
			EXPT1			EXPT2
		Biological rep.1	Biological rep.2	Biological rep.3	Biological rep.4	Biological rep.5	Biological rep.6	Average	SD
12 h	DMSO	2.33222	2.23405	2.27264	2.36797	2.25524	2.28461	2.29112	0.0500444
	TFP	2.24156	1.7528	1.69134	2.31065	1.61917	1.83947	1.90916	0.294121
24 h	DMSO	5.98268	5.92319	6.06159	6.06159	5.98268	5.98268	5.99907	0.0536277
	TFP	4.76159	4.65372	4.8308	4.76159	4.59092	4.78561	4.7307	0.0898977
