# Supplementary material for: Methotrimeprazine is a neuroprotective antiviral in JEV infection via adaptive ER stress and autophagy
Source: EMBO Mol Med. 2024 Jan 2;16(1):185–217. doi: 10.1038/s44321-023-00014-w (PMC10897192; doi:10.1038/s44321-023-00014-w)
Supplement: Supplementary file 9 — Source Data Fig. 7 [file 44321_2023_14_MOESM9_ESM.zip]

Archive with 70 entries (43 files):
- Figure 7/
- Figure 7/.DS_Store
- __MACOSX/
- __MACOSX/Figure 7/
- __MACOSX/Figure 7/._.DS_Store
- Figure 7/Fig 7A/
- Figure 7/Fig 7A/ATG5 KO.tif
- __MACOSX/Figure 7/Fig 7A/
- __MACOSX/Figure 7/Fig 7A/._ATG5 KO.tif
- __MACOSX/Figure 7/._Fig 7A
- Figure 7/Fig 7B/
- Figure 7/Fig 7B/ATG5_ JEV replication.xlsx
- __MACOSX/Figure 7/Fig 7B/
- __MACOSX/Figure 7/Fig 7B/._ATG5_ JEV replication.xlsx
- __MACOSX/Figure 7/._Fig 7B
- Figure 7/Fig 7C/
- Figure 7/Fig 7C/ATG5_ plaque.xlsx
- __MACOSX/Figure 7/Fig 7C/
- __MACOSX/Figure 7/Fig 7C/._ATG5_ plaque.xlsx
- __MACOSX/Figure 7/._Fig 7C
- Figure 7/Fig 7D/
- Figure 7/Fig 7D/ATG7KO N2a.tif
- __MACOSX/Figure 7/Fig 7D/
- __MACOSX/Figure 7/Fig 7D/._ATG7KO N2a.tif
- __MACOSX/Figure 7/._Fig 7D
- Figure 7/Fig 7E/
- Figure 7/Fig 7E/ATG7_JEV replication.xlsx
- __MACOSX/Figure 7/Fig 7E/
- __MACOSX/Figure 7/Fig 7E/._ATG7_JEV replication.xlsx
- __MACOSX/Figure 7/._Fig 7E
- Figure 7/Fig 7F/
- Figure 7/Fig 7F/ATG7_plaque.xlsx
- __MACOSX/Figure 7/Fig 7F/
- __MACOSX/Figure 7/Fig 7F/._ATG7_plaque.xlsx
- __MACOSX/Figure 7/._Fig 7F
- Figure 7/Fig 7G/
- Figure 7/Fig 7G/P to M ratio.xlsx
- __MACOSX/Figure 7/Fig 7G/
- __MACOSX/Figure 7/Fig 7G/._P to M ratio.xlsx
- Figure 7/Fig 7G/Polysome profile.xlsx
- __MACOSX/Figure 7/Fig 7G/._Polysome profile.xlsx
- __MACOSX/Figure 7/._Fig 7G
- Figure 7/Fig 7H/
- Figure 7/Fig 7H/GAPDH.xlsx
- __MACOSX/Figure 7/Fig 7H/
- __MACOSX/Figure 7/Fig 7H/._GAPDH.xlsx
- __MACOSX/Figure 7/._Fig 7H
- Figure 7/Fig 7I/
- Figure 7/Fig 7I/JEV.xlsx
- __MACOSX/Figure 7/Fig 7I/
- __MACOSX/Figure 7/Fig 7I/._JEV.xlsx
- __MACOSX/Figure 7/._Fig 7I
- Figure 7/Fig 7J/
- Figure 7/Fig 7J/P to M ratio.xlsx
- __MACOSX/Figure 7/Fig 7J/
- __MACOSX/Figure 7/Fig 7J/._P to M ratio.xlsx
- Figure 7/Fig 7J/Polysome profile.xlsx
- __MACOSX/Figure 7/Fig 7J/._Polysome profile.xlsx
- __MACOSX/Figure 7/._Fig 7J
- Figure 7/Fig 7K/
- Figure 7/Fig 7K/GAPDH.xlsx
- __MACOSX/Figure 7/Fig 7K/
- __MACOSX/Figure 7/Fig 7K/._GAPDH.xlsx
- __MACOSX/Figure 7/._Fig 7K
- Figure 7/Fig 7L/
- Figure 7/Fig 7L/JEV.xlsx
- __MACOSX/Figure 7/Fig 7L/
- __MACOSX/Figure 7/Fig 7L/._JEV.xlsx
- __MACOSX/Figure 7/._Fig 7L
- __MACOSX/._Figure 7
