# Supplementary material for: Methotrimeprazine is a neuroprotective antiviral in JEV infection via adaptive ER stress and autophagy
Source: EMBO Mol Med. 2024 Jan 2;16(1):185–217. doi: 10.1038/s44321-023-00014-w (PMC10897192; doi:10.1038/s44321-023-00014-w)
Supplement: Supplementary file 9 — Source Data Fig. 7 [file 44321_2023_14_MOESM9_ESM.zip › Figure 7/Fig 7B/ATG5_ JEV replication.xlsx]

## Sheet: Sheet1
			Relative JEV RNA level (n=6)
			WT						KO						WT						KO
				DMSO	MTP (1μM)	MTP (5μM)	MTP (10μM)		DMSO	MTP (1μM)	MTP (5μM)	MTP (10μM)				DMSO	MTP (1μM)	MTP (5μM)	MTP (10μM)		DMSO	MTP (1μM)	MTP (5μM)	MTP (10μM)
	Exp1	Biological rep.1	Technical 1	1.04545	0.935136	0.668105	0.318342		1.11369	1.18705	2.1481	0.81128			Exp1	1.00523	0.681642	0.677501	0.384272		1.09189	1.13632	1.60599	0.956736
			Technical 2	0.956523	0.634547	0.720857	0.457117		0.897914	0.896358	1.31933	0.862739			Exp2	1.02101	0.641602	0.756793	0.401951		1.06537	1.04084	1.24777	1.01689
			Technical 3	1	0.770317	0.69398	0.38147		1	1.03151	1.68346	0.836614			Exp3	1.48026	0.747955	0.55772	0.286643		1.03251	1.01949	1.03987	0.950564
		Biological rep.2	Technical 1	1.0633	0.520857	0.753643	0.400485		1.23731	1.20004	1.47437	1.12063								Normalized
			Technical 2	0.957246	0.648022	0.571905	0.365582		1.12342	1.26893	1.51574	1.03315				DMSO	MTP (1μM)	MTP (5μM)	MTP (10μM)		DMSO	MTP (1μM)	MTP (5μM)	MTP (10μM)
			Technical 3	1.00888	0.580971	0.656515	0.382636		1.17899	1.23401	1.49491	1.076			Exp1	0.860032	0.583181	0.579638	0.328765		1.02693	1.06872	1.51044	0.899817
			Average	1.00523	0.681642	0.677501	0.384272		1.09189	1.13632	1.60599	0.956736			Exp2	0.873526	0.548925	0.647477	0.34389		1.00199	0.978922	1.17353	0.956389
	Exp2	Biological rep.1	Technical 1	0.847325	0.575868	0.568529	0.320584		0.697408	0.940028	1.44952	1.07964			Exp3	1.26644	0.639915	0.477159	0.245238		0.971083	0.958834	0.978005	0.894012
			Technical 2	1.06523	0.738443	0.904329	0.553742		1.38992	1.66478	0.891196	0.908622
			Technical 3	0.95005	0.652109	0.717034	0.421332		0.98455	1.25098	1.13658	0.990447
		Biological rep.2	Technical 1	1.66162	0.324173	0.864824	0.352907		0.571956	0.686048	1.10571	1.01218
			Technical 2	0.601824	0.991952	0.705133	0.391457		1.74839	0.912163	1.5813	1.06983
			Technical 3	1	0.567067	0.780907	0.371683		1	0.791067	1.32229	1.0406
			Average	1.02101	0.641602	0.756793	0.401951		1.06537	1.04084	1.24777	1.01689
	Exp3	Biological rep.1	Technical 1	1.57423	0.948884	0.408467	0.231594		0.758601	0.978238	0.957303	0.907427
			Technical 2	2.37195	0.712358	0.53532	0.227339		1.31821	1.16722	0.938912	0.98603
			Technical 3	1.93235	0.822158	0.467611	0.229457		1	1.06856	0.948063	0.945912
		Biological rep.2	Technical 1	1.05655	0.695488	0.628548	0.374375		1.52773	1.32731	0.82959	1.02355
			Technical 2	0.94648	0.641099	0.661541	0.314148		0.618474	0.648107	1.46349	0.887412
			Technical 3	1	0.66774	0.644834	0.342942		0.97204	0.927489	1.10186	0.953053
			Average	1.48026	0.747955	0.55772	0.286643		1.03251	1.01949	1.03987	0.950564
