# Supplementary material for: Methotrimeprazine is a neuroprotective antiviral in JEV infection via adaptive ER stress and autophagy
Source: EMBO Mol Med. 2024 Jan 2;16(1):185–217. doi: 10.1038/s44321-023-00014-w (PMC10897192; doi:10.1038/s44321-023-00014-w)
Supplement: Supplementary file 9 — Source Data Fig. 7 [file 44321_2023_14_MOESM9_ESM.zip › Figure 7/Fig 7C/ATG5_ plaque.xlsx]

## Sheet: Sheet1
		JEV titer at log10 scale (n=9)
			WT					ATG5 KO						WT						ATG5 KO
			DMSO	MTP (1μM)	MTP (5μM)	MTP (10μM)		DMSO	MTP (1μM)	MTP (5μM)	MTP (10μM)				DMSO	MTP (1μM)	MTP (5μM)	MTP (10μM)		DMSO	MTP (1μM)	MTP (5μM)	MTP (10μM)
	Exp1	Biological rep.1	5.52955	5.67665	5.89743	5.91095		6.83968	6.83968	6.72261	6.74004			Exp1	5.793	5.70555	5.74112	5.78907		6.79952	6.75644	6.8667	6.74452
		Biological rep.2	5.806	5.97733	5.66296	5.99359		6.71921	6.79703	7.3359	6.6326			Exp2	5.90904	5.74668	5.67939	5.57784		6.85063	6.78473	6.74449	6.65768
		Biological rep.3	6.04345	5.46268	5.66296	5.46268		6.83968	6.6326	6.54158	6.86092			Exp3	5.88244	5.67837	5.62002	5.52657		6.73108	6.75693	6.75348	6.70007
		Average	5.793	5.70555	5.74112	5.78907		6.79952	6.75644	6.8667	6.74452
	Exp2	Biological rep.1	6.04345	5.91095	5.53204	5.32894		7.09563	7.08883	6.7339	6.74808
		Biological rep.2	5.87768	5.84267	5.79455	5.806		6.82367	6.72378	7.00943	6.84905
		Biological rep.3	5.806	5.48641	5.71158	5.59858		6.6326	6.54158	6.49014	6.3759
		Average	5.90904	5.74668	5.67939	5.57784		6.85063	6.78473	6.74449	6.65768
	Exp3	Biological rep.1	5.99359	5.99359	5.48641	5.48641		6.89303	7.00477	6.84905	6.77795
		Biological rep.2	5.71167	5.46268	5.91095	5.66296		6.89303	6.63301	6.74004	6.83213
		Biological rep.3	5.94206	5.57884	5.46268	5.43033		6.40717	6.63301	6.67134	6.49014
		Average	5.88244	5.67837	5.62002	5.52657		6.73108	6.75693	6.75348	6.70007
