# Supplementary material for: Methotrimeprazine is a neuroprotective antiviral in JEV infection via adaptive ER stress and autophagy
Source: EMBO Mol Med. 2024 Jan 2;16(1):185–217. doi: 10.1038/s44321-023-00014-w (PMC10897192; doi:10.1038/s44321-023-00014-w)
Supplement: Supplementary file 9 — Source Data Fig. 7 [file 44321_2023_14_MOESM9_ESM.zip › Figure 7/Fig 7E/ATG7_JEV replication.xlsx]

## Sheet: Sheet1
						Relative JEV replication (n=9)
		WT						ATG7 KO					WT						ATG 7KO
			DMSO	MTP(1um)	MTP(5um)	MTP(10um)		DMSO	MTP(1um)	MTP(5um)	MTP(10um)			DMSO	MTP(1um)	MTP(5um)	MTP(10um)		DMSO	MTP(1um)	MTP(5um)	MTP(10um)
Exp1	Biological rep.1	Technical 1	1.31566	0.873991	1.13023	0.500561		0.927563	0.960865	1.11078	0.989268		Exp1	1.22545	0.802987	0.820408	0.53833		0.967	1.02171	0.995429	0.856911
		Technical 2	1.23558	0.955655	0.991218	0.526281		0.999805	1.11003	1.11794	0.858339		Exp2	1.23415	0.968441	0.845656	0.742274		1.21768	1.19542	1.19263	1.26898
		Technical 3	1.16038	1.04495	0.869305	0.481695		1.07767	1.19648	1.12515	0.744738		Exp3	1.14658	0.872148	0.751781	0.562135		0.880551	0.929934	0.798266	0.988529
	Biological rep.2	Technical 1	1.53758	0.749941	0.907271	0.484021		0.714687	1.09323	1.0942	0.805165
		Technical 2	1.23986	0.862219	0.716211	0.482435		0.865639	1.17398	0.837295	0.777094		Normalized
		Technical 3	0.999789	0.991307	0.565384	0.480854		1.04847	0.83175	0.640711	0.750001		WT						ATG7 KO
	Biological rep.3	Technical 1	1.4031	0.620406	0.874361	0.550755		0.930025	0.988794	1.33038	0.987256			DMSO	MTP(1um)	MTP(5um)	MTP(10um)		DMSO	MTP(1um)	MTP(5um)	MTP(10um)
		Technical 2	1.1668	0.582157	0.726333	0.626256		1.02014	0.899752	0.980204	0.928013		Exp1	1.01951	0.668043	0.682536	0.447862		0.947111	1.00069	0.974955	0.839286
		Technical 3	0.970286	0.546265	0.603365	0.712108		1.11899	0.94047	0.722201	0.872327		Exp2	1.02674	0.805692	0.703541	0.617532		1.19263	1.17083	1.1681	1.24288
		Average	1.22545	0.802987	0.820408	0.53833		0.967	1.02171	0.995429	0.856911		Exp3	0.953896	0.725581	0.625442	0.467666		0.86244	0.910807	0.781848	0.968197
Exp2	Biological rep.1	Technical 1	1.03527	0.891605	0.801296	0.702815		1.09438	1.25432	1.0442	1.1295
		Technical 2	1.10845	0.803643	0.667469	0.912031		1.33954	1.4094	1.01189	1.42176
		Technical 3	1.18679	0.77635	0.786293	0.896947		1.33178	1.20019	1.38676	1.26545
	Biological rep.2	Technical 1	1.56299	0.877177	0.744456	0.893567		1.26254	1.11825	1.14276	1.20059
		Technical 2	1.25015	1.04199	1.05053	1.04937		1.24682	1.35982	0.974064	1.22156
		Technical 3	0.999923	1.15487	0.794426	0.707791		1.00012	0.949733	1.02218	1.3321
	Biological rep.3	Technical 1	1.31167	1.15868	1.06766	0.503927		0.947019	1.22889	1.39542	1.28023
		Technical 2	1.23062	1.03011	1.05592	0.517729		1.58386	1.12816	1.44811	1.28328
		Technical 3	1.42145	0.981541	0.642849	0.496288		1.15302	1.11003	1.30827	1.28634
		Average	1.23415	0.968441	0.845656	0.742274		1.21768	1.19542	1.19263	1.26898
Exp3	Biological rep.1	Technical 1	1.28506	1.15706	0.724998	0.760151		1.08037	0.981331	0.449848	1.24553
		Technical 2	1.00014	0.964333	0.596671	0.582242		0.891949	1.00824	0.495521	1.26308
		Technical 3	1.17982	1.02438	0.491059	0.445971		0.736389	1.0359	0.545832	1.28087
	Biological rep.2	Technical 1	1.10338	0.617691	0.724426	0.589927		1.29044	0.792221	0.831491	0.586016
		Technical 2	1.37657	0.834923	0.844122	0.582163		0.999992	0.838316	0.935672	0.656471
		Technical 3	1.05718	0.744567	0.983597	0.574501		0.774916	0.887091	1.05291	0.735394
	Biological rep.3	Technical 1	1.22733	0.99161	0.792436	0.731007		0.679444	0.818532	0.905611	1.19303
		Technical 2	1.07695	0.862177	0.74543	0.544025		0.716301	0.93644	0.956746	1.03626
		Technical 3	1.01281	0.652599	0.863293	0.249227		0.755158	1.07133	1.01077	0.900094
		Average	1.14658	0.872148	0.751781	0.562135		0.880551	0.929934	0.798266	0.988529
