# Supplementary material for: Methotrimeprazine is a neuroprotective antiviral in JEV infection via adaptive ER stress and autophagy
Source: EMBO Mol Med. 2024 Jan 2;16(1):185–217. doi: 10.1038/s44321-023-00014-w (PMC10897192; doi:10.1038/s44321-023-00014-w)
Supplement: Supplementary file 9 — Source Data Fig. 7 [file 44321_2023_14_MOESM9_ESM.zip › Figure 7/Fig 7F/ATG7_plaque.xlsx]

## Sheet: Sheet1
		JEV titer at log10 scale (n=9)
			WT					ATG7 KO						WT						ATG7 KO
			DMSO	MTP (1μM)	MTP (5μM)	MTP (10μM)		DMSO	MTP (1μM)	MTP (5μM)	MTP (10μM)				DMSO	MTP (1μM)	MTP (5μM)	MTP (10μM)		DMSO	MTP (1μM)	MTP (5μM)	MTP (10μM)
	Exp1	Biological rep.1	5.79667	5.66214	5.46541	5.86627	0	6.70866	7.11692	7.39789	6.7604			Exp1	6.01359	5.87538	5.82911	5.76107		6.83352	6.76834	7.14461	7.04738
		Biological rep.2	6.07168	5.79871	5.94285	5.94319	0	7.08323	6.68296	6.9761	7.01499			Exp2	5.97626	5.69476	5.84937	5.59798		6.9976	7.1859	6.93917	6.81999
		Biological rep.3	6.17242	6.16528	6.07908	5.47375	0	6.70866	6.50513	7.05983	7.36675			Exp3	5.99408	5.81068	5.54503	5.89149		7.09749	6.97355	7.05129	7.13405
		Average	6.01359	5.87538	5.82911	5.76107	0	6.83352	6.76834	7.14461	7.04738
	Exp2	Biological rep.1	6.14809	5.55995	5.97723	5.30451	0	7.19214	7.54254	7.06944	6.86029
		Biological rep.2	5.83292	5.96438	5.90031	5.82211	0	6.99831	6.79375	7.03226	6.70526
		Biological rep.3	5.94779	5.55995	5.67056	5.66733	0	6.80235	7.22141	6.71581	6.89441
		Average	5.97626	5.69476	5.84937	5.59798	0	6.9976	7.1859	6.93917	6.81999
	Exp3	Biological rep.1	6.25803	5.66903	5.32153	6.11286	0	6.91603	7.01473	7.33084	7.37236
		Biological rep.2	5.97723	5.81522	5.82356	5.56803	0	7.18823	6.89118	7.01379	7.18329
		Biological rep.3	5.74697	5.94779	5.49	5.99357	0	7.18823	7.01473	6.80924	6.84651
		Average	5.99408	5.81068	5.54503	5.89149	0	7.09749	6.97355	7.05129	7.13405
