# Supplementary material for: Methotrimeprazine is a neuroprotective antiviral in JEV infection via adaptive ER stress and autophagy
Source: EMBO Mol Med. 2024 Jan 2;16(1):185–217. doi: 10.1038/s44321-023-00014-w (PMC10897192; doi:10.1038/s44321-023-00014-w)
Supplement: Supplementary file 9 — Source Data Fig. 7 [file 44321_2023_14_MOESM9_ESM.zip › Figure 7/Fig 7G/P to M ratio.xlsx]

## Sheet: Sheet1
	WT
				AREA UNDER PEAK	P/M
	EXP1	MOCK	MONOSOME (80S)	53692	0.762423
			POLYSOME	40936
		JEV	MONOSOME (80S)	51435	0.794167
			POLYSOME	40848
		JEV+MTP	MONOSOME (80S)	53213	0.720952
			POLYSOME	38364
	EXP2	MOCK	MONOSOME (80S)	33170	1.00283
			POLYSOME	33264
		JEV	MONOSOME (80S)	19109	0.864514
			POLYSOME	16520
		JEV+MTP	MONOSOME (80S)	29820	0.801509
			POLYSOME	23901
