# Supplementary material for: Methotrimeprazine is a neuroprotective antiviral in JEV infection via adaptive ER stress and autophagy
Source: EMBO Mol Med. 2024 Jan 2;16(1):185–217. doi: 10.1038/s44321-023-00014-w (PMC10897192; doi:10.1038/s44321-023-00014-w)
Supplement: Supplementary file 9 — Source Data Fig. 7 [file 44321_2023_14_MOESM9_ESM.zip › Figure 7/Fig 7G/Polysome profile.xlsx]

## Sheet: Sheet1
MOCK				JEV				JEV+MTP
Position(mm)	Absorbance	Fraction Number	Fraction Volume(ml)	Position(mm)	Absorbance	Fraction Number	Fraction Volume(ml)	Position(mm)	Absorbance	Fraction Number	Fraction Volume(ml)
8	3.71013			8.03	2.74797			8.02	3.52592
8.04	3.6584			8.07	2.70391			8.05	3.46018
8.07	3.5913			8.1	2.65277			8.09	3.40564
8.11	3.51022			8.14	2.61039			8.13	3.34165
8.14	3.43625			8.17	2.5725			8.16	3.27573
8.18	3.40559			8.21	2.53042			8.2	3.21235
8.22	3.36571			8.24	2.49054			8.24	3.15598
8.26	3.31474			8.28	2.43622			8.27	3.10493
8.29	3.26484			8.31	2.39596			8.31	3.05495
8.33	3.22605			8.35	2.35754			8.34	3.00993
8.36	3.18712			8.39	2.32062			8.38	2.96599
8.4	3.13615			8.43	2.27926			8.41	2.92172
8.43	3.0825			8.46	2.24464			8.45	2.87411
8.47	3.03079			8.5	2.21267			8.49	2.83003
8.5	2.97307			8.53	2.18422			8.52	2.78481
8.54	2.92913			8.57	2.15912			8.56	2.74269
8.58	2.89131			8.61	2.1294			8.6	2.70786
8.62	2.83806			8.64	2.10021			8.63	2.66807
8.65	2.79874			8.68	2.06841			8.67	2.63203
8.69	2.75844			8.71	2.04149			8.71	2.59348
8.72	2.71719			8.75	2.01131			8.74	2.55243
8.76	2.68555			8.79	1.98083			8.78	2.51424
8.8	2.62986			8.82	1.95076			8.81	2.47668
8.83	2.587			8.86	1.92604			8.85	2.44132
8.87	2.55156			8.9	1.89669			8.88	2.40347
8.9	2.50987			8.93	1.8517			8.92	2.36593
8.94	2.4665			8.97	1.81885			8.95	2.32589
8.97	2.42603			9	1.79175			8.99	2.28835
9.01	2.39341			9.04	1.79416			9.03	2.25957
9.05	2.37115			9.07	1.78501			9.07	2.229
9.09	2.33201			9.11	1.7531			9.1	2.19749
9.12	2.29711			9.15	1.72525			9.14	2.16405
9.16	2.26677			9.18	1.69372			9.17	2.13051
9.19	2.23221			9.22	1.6644			9.21	2.10242
9.23	2.20126			9.26	1.63738			9.25	2.07431
9.26	2.16467			9.29	1.61336			9.28	2.03684
9.3	2.12665			9.33	1.58719			9.32	2.00562
9.34	2.09584			9.36	1.56652			9.36	1.97314
9.38	2.0544			9.4	1.52963			9.4	1.92862
9.43	2.03003			9.45	1.50323			9.45	1.90293
9.47	2.00529			9.49	1.47934			9.48	1.87873
9.5	1.97588			9.52	1.46982			9.52	1.84568
9.54	1.95304			9.56	1.43228			9.56	1.81781
9.57	1.9269			9.59	1.39651			9.6	1.79686
9.61	1.90252			9.63	1.3837			9.63	1.77135
9.65	1.87343			9.66	1.3444			9.67	1.748
9.68	1.84602			9.7	1.29788			9.7	1.72113
9.72	1.82332			9.74	1.26382			9.74	1.69503
9.76	1.79523			9.78	1.23865			9.77	1.66646
9.79	1.76889			9.81	1.21793			9.81	1.64758
9.83	1.74564			9.85	1.19678			9.85	1.62934
9.86	1.72324			9.89	1.17719			9.88	1.60561
9.9	1.7034			9.92	1.15893			9.92	1.58233
9.93	1.68788			9.96	1.14091			9.95	1.55994
9.97	1.6612			9.99	1.12291			9.99	1.54195
10	1.63773			10.03	1.10298			10.03	1.52116
10.04	1.61295			10.06	1.08204			10.07	1.50083
10.08	1.59878			10.1	1.06087			10.1	1.47976
10.12	1.57697			10.14	1.05131			10.14	1.45731
10.15	1.55441			10.17	1.07147			10.17	1.4409
10.19	1.53423			10.21	1.09297			10.21	1.42077
10.22	1.50876			10.25	1.10823			10.24	1.39999
10.26	1.49472			10.28	1.11283			10.28	1.3782
10.3	1.47578			10.32	1.11229			10.31	1.35635
10.33	1.45432			10.35	1.10964			10.35	1.3388
10.37	1.43883			10.39	1.10526			10.39	1.32419
10.4	1.41737			10.42	1.09311			10.43	1.30542
10.44	1.40248			10.46	1.08014			10.46	1.28322
10.48	1.38749			10.5	1.06804			10.5	1.26719
10.51	1.3693			10.53	1.05471			10.53	1.24863
10.55	1.35252			10.57	1.04298			10.57	1.23394
10.59	1.3354			10.61	1.01922			10.6	1.22045
10.62	1.32147			10.64	1.00005			10.64	1.20737
10.66	1.30526			10.68	0.986007			10.67	1.19383
10.69	1.28493			10.72	0.976444			10.71	1.1802
10.73	1.26916			10.75	0.954544			10.75	1.16564
10.76	1.25465			10.79	0.946511			10.79	1.15597
10.8	1.24102			10.82	0.935595			10.82	1.14631
10.84	1.22666			10.86	0.928461			10.86	1.13496
10.87	1.2113			10.89	0.917736			10.9	1.12484
10.91	1.19992			10.93	0.907645			10.93	1.1127
10.95	1.18583			10.97	0.892929			10.97	1.09565
10.98	1.16917			11	0.886739			11	1.08191
11.02	1.15881			11.04	0.870555			11.04	1.06658
11.05	1.14454			11.08	0.857235			11.07	1.0551
11.09	1.13007			11.11	0.846931			11.11	1.03949
11.13	1.11513			11.15	0.838923			11.15	1.02348
11.16	1.10162			11.18	0.797885			11.18	1.00957
11.2	1.09099			11.22	0.755067			11.22	0.995953
11.23	1.07818			11.25	0.725521			11.26	0.982736
11.27	1.06458			11.29	0.693796			11.29	0.968141
11.31	1.05017			11.33	0.66597			11.33	0.955752
11.34	1.03722			11.36	0.655947			11.36	0.942259
11.38	1.02203			11.4	0.670246			11.4	0.926919
11.42	1.00833			11.44	0.660185			11.43	0.911649
11.45	0.997896			11.47	0.633858			11.47	0.901039
11.49	0.983071			11.51	0.60382			11.51	0.893599
11.52	0.97499			11.54	0.587385			11.54	0.882296
11.56	0.957798			11.58	0.576403			11.58	0.867518
11.59	0.949837			11.62	0.57461			11.62	0.854549
11.63	0.938848			11.65	0.575353			11.65	0.843766
11.67	0.928261	3	0.554	11.69	0.589077	3	0.558	11.69	0.831574	3	0.56
11.7	0.915337			11.72	0.593677			11.73	0.817792
11.74	0.906315			11.76	0.5979			11.76	0.806332
11.78	0.894734			11.8	0.598547			11.8	0.79321
11.81	0.879808			11.83	0.591011			11.83	0.781792
11.85	0.869681			11.87	0.583134			11.87	0.767618
11.88	0.859674			11.91	0.577089			11.9	0.756778
11.92	0.852031			11.94	0.567799			11.94	0.744466
11.95	0.839074			11.98	0.560528			11.98	0.734506
11.99	0.831776			12.01	0.554824			12.01	0.723512
12.03	0.820041			12.05	0.548392			12.05	0.712613
12.06	0.809318			12.08	0.539444			12.09	0.705392
12.1	0.798182			12.12	0.533238			12.12	0.695155
12.14	0.783919			12.16	0.52837			12.16	0.684697
12.17	0.775005			12.19	0.526553			12.19	0.672904
12.21	0.764584			12.23	0.519015			12.23	0.665669
12.25	0.755064			12.27	0.512229			12.26	0.658478
12.28	0.746257			12.3	0.504904			12.3	0.656055
12.32	0.735281			12.34	0.498727			12.34	0.638615
12.35	0.726623			12.37	0.494666			12.37	0.627678
12.39	0.71599			12.41	0.487339			12.41	0.619159
12.42	0.70644			12.44	0.479072			12.45	0.611211
12.46	0.699479			12.48	0.47196			12.48	0.603931
12.5	0.689448			12.52	0.46193			12.52	0.596175
12.53	0.681162			12.55	0.455306			12.55	0.587781
12.57	0.669948			12.59	0.446494			12.59	0.58029
12.61	0.66193			12.63	0.440216			12.63	0.572277
12.64	0.654105			12.66	0.429913			12.66	0.565534
12.68	0.643657			12.7	0.423555			12.7	0.556195
12.71	0.635967			12.74	0.41669			12.73	0.549116
12.75	0.627292			12.77	0.412986			12.77	0.539957
12.78	0.619039			12.81	0.406211			12.81	0.534006
12.82	0.611822			12.84	0.399547			12.84	0.526611
12.86	0.605086			12.88	0.394824			12.88	0.518384
12.89	0.593876			12.91	0.388349			12.92	0.511131
12.93	0.588018			12.95	0.38482			12.95	0.503052
12.97	0.581372			12.99	0.379685			12.99	0.497245
13	0.573028			13.02	0.374806			13.02	0.492128
13.04	0.564663			13.06	0.37087			13.06	0.485292
13.08	0.556853			13.1	0.363359			13.09	0.477863
13.11	0.550979			13.13	0.360265			13.13	0.470198
13.15	0.543382			13.17	0.354656			13.17	0.463477
13.18	0.534792			13.2	0.348531			13.2	0.457804
13.22	0.529385			13.24	0.34508			13.24	0.451974
13.26	0.519227			13.28	0.335981			13.28	0.441154
13.31	0.511793			13.34	0.331845			13.34	0.434045
13.35	0.504198			13.37	0.327416			13.38	0.430819
13.39	0.498201			13.41	0.322669			13.41	0.425327
13.42	0.492357			13.44	0.319122			13.45	0.419836
13.46	0.487219			13.48	0.314206			13.48	0.415445
13.49	0.480292			13.51	0.308634			13.52	0.41039
13.53	0.473804			13.55	0.304881			13.56	0.40754
13.56	0.470693			13.59	0.300646			13.6	0.402987
13.6	0.464885			13.63	0.296079			13.63	0.397462
13.64	0.45824			13.66	0.293852			13.67	0.392191
13.67	0.453878			13.7	0.290004			13.7	0.387228
13.71	0.448227			13.73	0.287067			13.74	0.38317
13.75	0.445637			13.77	0.282573			13.77	0.379567
13.78	0.440948			13.81	0.280988			13.81	0.374964
13.82	0.435032			13.84	0.27699			13.84	0.36842
13.85	0.42871			13.88	0.273131			13.88	0.364724
13.89	0.424717			13.91	0.270944			13.92	0.358064
13.92	0.421262			13.95	0.266504			13.96	0.354189
13.96	0.415177			13.98	0.264306			13.99	0.349658
14	0.409432			14.02	0.260502			14.03	0.342957
14.03	0.404093			14.06	0.256778			14.06	0.339711
14.07	0.400434			14.1	0.25338			14.1	0.335
14.11	0.395752			14.13	0.248867			14.14	0.331129
14.14	0.3911			14.17	0.2449			14.17	0.325974
14.18	0.385331			14.2	0.242267			14.21	0.321476
14.21	0.380815			14.24	0.238727			14.24	0.317181
14.25	0.377029			14.27	0.236054			14.28	0.312649
14.29	0.372366			14.31	0.234308			14.32	0.309661
14.32	0.367399			14.34	0.231922			14.35	0.306102
14.36	0.36389			14.38	0.227704			14.39	0.303045
14.39	0.360672			14.42	0.226564			14.43	0.299307
14.43	0.359708			14.46	0.223793			14.46	0.295945
14.47	0.353987			14.49	0.221965			14.5	0.293178
14.5	0.351465			14.53	0.218365			14.53	0.290908
14.54	0.348676			14.56	0.214677			14.57	0.287778
14.58	0.34521			14.6	0.211515			14.6	0.28415
14.61	0.34308			14.63	0.209366			14.64	0.280912
14.65	0.337467			14.67	0.207612			14.68	0.277117
14.68	0.332959			14.71	0.205636			14.71	0.273399
14.72	0.330846			14.74	0.203485			14.75	0.269816
14.75	0.328976			14.78	0.201791			14.79	0.266862
14.79	0.326286			14.81	0.199362			14.82	0.265349
14.83	0.32427			14.85	0.197938			14.86	0.261666
14.86	0.320795			14.89	0.195587			14.89	0.25842
14.9	0.315841			14.93	0.192199			14.93	0.25598
14.94	0.312262			14.96	0.189724			14.96	0.254156
14.97	0.308701			15	0.186853			15	0.251351
15.01	0.307132			15.03	0.184403			15.04	0.248504
15.04	0.304447			15.07	0.184012			15.07	0.244002
15.08	0.300093			15.1	0.182012			15.11	0.24243
15.11	0.298571			15.14	0.180306			15.15	0.240693
15.15	0.29688			15.17	0.178451			15.18	0.236758
15.19	0.294284			15.21	0.176329			15.22	0.2334
15.22	0.290557			15.25	0.174831			15.26	0.229674
15.26	0.287425			15.29	0.173359			15.29	0.227139
15.3	0.284584			15.32	0.170239			15.33	0.225171
15.33	0.281743			15.36	0.169927			15.36	0.223834
15.37	0.279268			15.39	0.165758			15.4	0.221313
15.41	0.276429			15.43	0.164349			15.43	0.21777
15.44	0.273506			15.46	0.163332			15.47	0.216833
15.48	0.271321			15.5	0.161739			15.51	0.213238
15.51	0.269464			15.53	0.159792			15.54	0.211052
15.55	0.266359	4	0.554	15.57	0.158802	4	0.554	15.58	0.208155	4	0.555
15.58	0.264781			15.61	0.15775			15.62	0.204988
15.62	0.262494			15.65	0.155865			15.65	0.203299
15.66	0.260422			15.68	0.154194			15.69	0.201128
15.69	0.259036			15.72	0.153504			15.72	0.200096
15.73	0.255564			15.76	0.151205			15.76	0.197529
15.77	0.253245			15.79	0.14912			15.79	0.196501
15.8	0.250406			15.83	0.147412			15.83	0.19351
15.84	0.248054			15.86	0.145731			15.87	0.192516
15.87	0.246476			15.9	0.143409			15.9	0.191261
15.91	0.244147			15.93	0.141321			15.94	0.18977
15.94	0.242566			15.97	0.139705			15.98	0.188507
15.98	0.240934			16	0.138748			16.01	0.187238
16.02	0.239118			16.04	0.137149			16.05	0.185048
16.05	0.237475			16.08	0.134975			16.09	0.184634
16.09	0.235061			16.12	0.133322			16.12	0.183745
16.13	0.23228			16.15	0.131623			16.16	0.182769
16.16	0.231106			16.19	0.129403			16.19	0.181415
16.2	0.228785			16.22	0.128381			16.23	0.181519
16.24	0.226466			16.26	0.126459			16.26	0.180864
16.27	0.224635			16.29	0.125033			16.3	0.181407
16.31	0.22281			16.33	0.123936			16.34	0.180931
16.34	0.222716			16.36	0.12297			16.37	0.181188
16.38	0.220565			16.4	0.122169			16.41	0.181781
16.41	0.219548			16.44	0.120768			16.45	0.182471
16.45	0.218278			16.48	0.119896			16.48	0.183689
16.49	0.216292			16.51	0.12043			16.52	0.184177
16.52	0.217134			16.55	0.119429			16.55	0.185824
16.56	0.216053			16.58	0.118987			16.59	0.187853
16.6	0.216449			16.62	0.118834			16.62	0.190081
16.63	0.216605			16.66	0.118539			16.66	0.193894
16.67	0.215209			16.69	0.119124			16.7	0.198155
16.7	0.216078			16.73	0.117953			16.73	0.194352
16.74	0.216247			16.76	0.117389			16.77	0.195113
16.77	0.216711			16.8	0.117169			16.81	0.19814
16.81	0.216417			16.83	0.11818			16.84	0.203143
16.85	0.216669			16.87	0.117951			16.88	0.208948
16.88	0.217328			16.91	0.117457			16.91	0.212846
16.92	0.218202			16.95	0.117424			16.95	0.215511
16.96	0.219232			16.98	0.117478			16.99	0.218915
16.99	0.221292			17.02	0.118059			17.02	0.222176
17.03	0.222743			17.05	0.118426			17.06	0.226728
17.07	0.224844			17.09	0.120403			17.09	0.231745
17.11	0.227286			17.13	0.122181			17.14	0.23757
17.14	0.230859			17.17	0.123834			17.17	0.247498
17.2	0.233486			17.2	0.125793			17.22	0.254048
17.23	0.236875			17.24	0.127846			17.26	0.26122
17.27	0.242321			17.28	0.129889			17.3	0.267476
17.31	0.246429			17.32	0.131564			17.34	0.273859
17.35	0.249568			17.35	0.13476			17.37	0.281931
17.38	0.253973			17.39	0.136278			17.41	0.290411
17.42	0.258229			17.42	0.139079			17.44	0.29886
17.45	0.263433			17.46	0.14214			17.48	0.305412
17.49	0.268653			17.49	0.145539			17.51	0.312179
17.52	0.272669			17.53	0.148855			17.55	0.320393
17.56	0.278373			17.56	0.153135			17.59	0.328342
17.59	0.284955			17.6	0.158359			17.62	0.337177
17.63	0.291987			17.64	0.162026			17.66	0.345568
17.67	0.298781			17.68	0.165633			17.7	0.354823
17.7	0.305164			17.71	0.170573			17.73	0.363638
17.74	0.310515			17.75	0.175099			17.77	0.372792
17.78	0.315891			17.79	0.179967			17.81	0.382687
17.82	0.323104			17.82	0.18525			17.84	0.392083
17.85	0.330303			17.86	0.19039			17.88	0.400925
17.89	0.339067			17.89	0.196492			17.91	0.409568
17.92	0.346489			17.93	0.202804			17.95	0.418799
17.96	0.353507			17.96	0.209183			17.98	0.428297
17.99	0.361551			18	0.214811			18.02	0.438458
18.03	0.368725			18.04	0.22157			18.05	0.447996
18.06	0.376693			18.07	0.228006			18.09	0.457171
18.1	0.384162			18.11	0.235289			18.13	0.466555
18.14	0.390703			18.15	0.241886			18.17	0.475492
18.18	0.398835			18.18	0.247771			18.2	0.485266
18.21	0.406247			18.22	0.255116			18.24	0.493775
18.25	0.41614			18.25	0.262294			18.27	0.504084
18.28	0.423858			18.29	0.270695			18.31	0.509817
18.32	0.433217			18.32	0.277724			18.34	0.519022
18.35	0.440459			18.36	0.285627			18.38	0.52759
18.39	0.448149			18.4	0.293357			18.42	0.537022
18.43	0.456811			18.43	0.299577			18.45	0.544139
18.46	0.465484			18.47	0.306722			18.49	0.551353
18.5	0.474112			18.5	0.313499			18.52	0.558858
18.54	0.481818			18.54	0.321876			18.56	0.565889
18.57	0.490863			18.58	0.327628			18.6	0.573246
18.61	0.498921			18.62	0.335552			18.64	0.579387
18.65	0.507319			18.65	0.341981			18.67	0.586087
18.68	0.514773			18.69	0.348714			18.71	0.591425
18.72	0.521903			18.72	0.355572			18.74	0.597556
18.75	0.530342			18.76	0.36244			18.78	0.602823
18.79	0.53706			18.79	0.369706			18.81	0.60711
18.82	0.545265			18.83	0.376007			18.85	0.611324
18.86	0.551975			18.86	0.381953			18.88	0.614946
18.89	0.55781			18.9	0.386024			18.92	0.618326
18.93	0.564889			18.94	0.393227			18.96	0.621783
18.97	0.570292			18.97	0.400262			19	0.624656
19	0.577106			19.01	0.407572			19.03	0.626442
19.04	0.583117			19.05	0.413115			19.07	0.627857
19.07	0.588626			19.08	0.416362			19.1	0.630029
19.11	0.594106			19.12	0.418079			19.14	0.630951
19.15	0.598992			19.15	0.419722			19.17	0.631913
19.19	0.604356			19.19	0.42291			19.21	0.6325
19.22	0.608959			19.22	0.427176			19.25	0.632191
19.26	0.613063			19.26	0.432205			19.28	0.633003
19.29	0.617284			19.3	0.435665			19.32	0.633418
19.33	0.620434			19.33	0.43818			19.36	0.630783
19.36	0.624006			19.37	0.441452			19.39	0.629418
19.4	0.627607			19.41	0.444823			19.43	0.628001
19.43	0.629878			19.45	0.447287	5	0.552	19.47	0.626437	5	0.554
19.47	0.63259	5	0.56	19.48	0.449765			19.5	0.624159
19.51	0.634586			19.52	0.452101			19.54	0.621732
19.55	0.635691			19.55	0.453946			19.57	0.618628
19.58	0.637465			19.59	0.455226			19.61	0.615882
19.62	0.638189			19.62	0.456524			19.64	0.61309
19.66	0.638818			19.66	0.457078			19.68	0.610219
19.69	0.639593			19.69	0.457663			19.72	0.605673
19.73	0.63914			19.73	0.457699			19.75	0.601593
19.76	0.639274			19.77	0.456424			19.79	0.597659
19.8	0.639032			19.81	0.455846			19.83	0.593682
19.83	0.638385			19.84	0.454787			19.86	0.590711
19.87	0.637544			19.88	0.452396			19.9	0.582906
19.91	0.63636			19.91	0.450914			19.93	0.5776
19.94	0.634916			19.95	0.44911			19.97	0.571152
19.98	0.633282			19.98	0.448355			20	0.565272
20.01	0.631236			20.02	0.44527			20.04	0.56059
20.05	0.62893			20.05	0.443087			20.08	0.554265
20.08	0.627109			20.09	0.440287			20.11	0.549176
20.12	0.625408			20.13	0.437087			20.15	0.543314
20.16	0.622877			20.17	0.433611			20.19	0.53705
20.2	0.619394			20.2	0.431089			20.22	0.531252
20.23	0.616269			20.24	0.42783			20.26	0.525221
20.27	0.613015			20.27	0.423869			20.3	0.518768
20.31	0.609851			20.31	0.420448			20.33	0.512817
20.34	0.606481			20.35	0.416561			20.37	0.506232
20.38	0.602304			20.38	0.412157			20.4	0.500307
20.41	0.598577			20.42	0.408486			20.44	0.492542
20.45	0.594673			20.45	0.403692			20.47	0.486301
20.48	0.591451			20.49	0.398878			20.51	0.481194
20.52	0.587514			20.53	0.393779			20.55	0.47419
20.55	0.58318			20.56	0.38906			20.58	0.467886
20.59	0.578066			20.6	0.384521			20.62	0.461045
20.63	0.573158			20.64	0.37919			20.66	0.454327
20.67	0.569281			20.67	0.373748			20.69	0.447993
20.7	0.565499			20.71	0.368705			20.73	0.441586
20.74	0.561816			20.74	0.363547			20.76	0.435248
20.77	0.557053			20.78	0.358462			20.8	0.428506
20.81	0.552258			20.81	0.353177			20.83	0.422144
20.84	0.547037			20.85	0.347055			20.87	0.416327
20.88	0.542643			20.88	0.341793			20.91	0.408895
20.91	0.537584			20.92	0.337095			20.94	0.402064
20.95	0.532675			20.96	0.331377			20.98	0.394566
20.99	0.526657			21	0.326055			21.02	0.38822
21.03	0.522017			21.03	0.320685			21.05	0.377869
21.07	0.517814			21.07	0.312619			21.12	0.371612
21.1	0.512016			21.13	0.307375			21.15	0.365108
21.14	0.506994			21.17	0.302758			21.19	0.359584
21.18	0.501453			21.2	0.297572			21.22	0.352618
21.22	0.495067			21.24	0.292934			21.26	0.346621
21.25	0.490218			21.27	0.287391			21.29	0.340757
21.29	0.484875			21.31	0.283859			21.33	0.334389
21.33	0.480024			21.34	0.278057			21.37	0.328431
21.36	0.474165			21.38	0.27354			21.4	0.321281
21.4	0.468379			21.41	0.268878			21.44	0.315999
21.43	0.463566			21.45	0.264792			21.48	0.310044
21.47	0.456775			21.49	0.259227			21.51	0.304977
21.51	0.450904			21.52	0.254852			21.55	0.29999
21.54	0.445128			21.56	0.250488			21.58	0.293467
21.58	0.439212			21.6	0.245312			21.62	0.288557
21.61	0.4338			21.63	0.241117			21.65	0.284067
21.65	0.427893			21.67	0.237023			21.69	0.279139
21.69	0.422615			21.7	0.23283			21.73	0.273195
21.72	0.417551			21.74	0.228912			21.76	0.268128
21.76	0.410431			21.77	0.224489			21.8	0.262839
21.8	0.404209			21.81	0.220978			21.84	0.258817
21.83	0.397335			21.85	0.216224			21.87	0.254487
21.87	0.391261			21.88	0.213154			21.91	0.249553
21.9	0.385619			21.92	0.209536			21.95	0.244966
21.94	0.380066			21.96	0.2058			21.98	0.240323
21.97	0.374411			22	0.20243			22.02	0.236457
22.01	0.369093			22.03	0.19915			22.05	0.232254
22.05	0.362251			22.07	0.195774			22.09	0.228641
22.08	0.357164			22.1	0.1928			22.12	0.224345
22.12	0.351433			22.14	0.190993			22.16	0.220039
22.16	0.345237			22.17	0.187245			22.2	0.216553
22.19	0.340455			22.21	0.184255			22.23	0.213251
22.23	0.335583			22.24	0.181506			22.27	0.210247
22.27	0.330489			22.28	0.1785			22.31	0.206023
22.3	0.325558			22.32	0.175789			22.34	0.202462
22.34	0.319624			22.36	0.172735			22.38	0.199812
22.37	0.314393			22.39	0.170312			22.42	0.197389
22.41	0.309103			22.43	0.167621			22.45	0.19443
22.44	0.305141			22.46	0.164606			22.49	0.19103
22.48	0.300784			22.5	0.1619			22.52	0.187787
22.52	0.296227			22.53	0.158571			22.56	0.185068
22.55	0.291395			22.57	0.15631			22.59	0.183153
22.59	0.286525			22.6	0.153713			22.63	0.180691
22.63	0.28233			22.64	0.151513			22.66	0.178458
22.66	0.278498			22.68	0.148695			22.7	0.176317
22.7	0.274688			22.71	0.145995			22.74	0.174112
22.73	0.270925			22.75	0.144264			22.78	0.171848
22.77	0.267467			22.79	0.142065			22.81	0.16979
22.8	0.263278			22.83	0.139677			22.85	0.167335
22.84	0.259314			22.86	0.137893			22.88	0.165168
22.88	0.255703			22.9	0.136064			22.92	0.163236
22.91	0.251512			22.93	0.134437			22.95	0.161576
22.95	0.249577			22.97	0.132247			22.99	0.160572
22.99	0.247391			23	0.131224			23.02	0.158926
23.02	0.244159			23.04	0.129709			23.06	0.157135
23.06	0.241826			23.07	0.128596			23.1	0.156364
23.09	0.238746			23.11	0.126834			23.14	0.153867
23.13	0.236474			23.15	0.125075			23.17	0.15259
23.17	0.234118			23.19	0.124048			23.21	0.150564
23.2	0.230679			23.22	0.122029			23.25	0.147986
23.24	0.227232			23.26	0.120725			23.28	0.146584
23.27	0.225479			23.29	0.119185			23.32	0.144726
23.31	0.223756			23.33	0.11835	6	0.554	23.35	0.144212	6	0.554
23.35	0.221895	6	0.552	23.36	0.117433			23.39	0.141942
23.38	0.220231			23.4	0.115814			23.42	0.140253
23.42	0.216088			23.43	0.114762			23.46	0.138654
23.46	0.213096			23.47	0.11381			23.5	0.136902
23.49	0.21114			23.51	0.112062			23.53	0.135422
23.53	0.209912			23.54	0.110436			23.57	0.133747
23.56	0.208215			23.58	0.109573			23.61	0.132023
23.6	0.205986			23.62	0.108377			23.64	0.129905
23.63	0.203451			23.65	0.107633			23.68	0.128314
23.67	0.200916			23.69	0.106326			23.71	0.126221
23.71	0.198984			23.73	0.105289			23.75	0.124785
23.74	0.196601			23.76	0.104152			23.78	0.122966
23.78	0.194636			23.8	0.103093			23.82	0.121235
23.82	0.192542			23.83	0.101914			23.86	0.119249
23.85	0.189589			23.87	0.100776			23.89	0.117328
23.89	0.18801			23.9	0.099247			23.93	0.116208
23.92	0.186157			23.94	0.098644			23.97	0.114405
23.96	0.184397			23.98	0.097354			24	0.112326
23.99	0.1818			24.02	0.095996			24.04	0.110683
24.03	0.179397			24.05	0.094928			24.07	0.108756
24.07	0.177284			24.09	0.093776			24.11	0.107546
24.1	0.17462			24.12	0.092429			24.15	0.105927
24.14	0.17287			24.16	0.091184			24.18	0.104398
24.18	0.171255			24.19	0.090045			24.22	0.102932
24.21	0.169141			24.23	0.089043			24.25	0.101335
24.25	0.166529			24.27	0.087407			24.29	0.101099
24.29	0.165035			24.3	0.086361			24.33	0.100138
24.32	0.162891			24.34	0.084605			24.36	0.099648
24.36	0.161176			24.38	0.083362			24.4	0.098186
24.39	0.159661			24.41	0.082507			24.44	0.097388
24.43	0.157448			24.45	0.08098			24.47	0.097612
24.46	0.155515			24.48	0.079699			24.51	0.097605
24.5	0.154254			24.52	0.078256			24.54	0.097907
24.54	0.1535			24.55	0.077189			24.58	0.098336
24.57	0.152287			24.59	0.075945			24.61	0.099166
24.61	0.15001			24.63	0.074602			24.65	0.098448
24.65	0.148871			24.66	0.073233			24.69	0.099127
24.68	0.147133			24.7	0.071657			24.72	0.100017
24.72	0.146832			24.74	0.070938			24.76	0.10126
24.75	0.145994			24.77	0.069909			24.8	0.10252
24.79	0.145798			24.81	0.069279			24.83	0.104136
24.82	0.145136			24.85	0.067941			24.87	0.106897
24.86	0.144544			24.88	0.067326			24.91	0.109023
24.9	0.144073			24.92	0.066673			24.95	0.111543
24.94	0.144957			24.95	0.065412			24.98	0.114813
25	0.144937			25.02	0.065453			25.02	0.118203
25.04	0.145271			25.06	0.064916			25.06	0.121104
25.08	0.146099			25.09	0.065555			25.1	0.125819
25.11	0.147625			25.13	0.065514			25.13	0.128751
25.15	0.149149			25.16	0.065931			25.17	0.132897
25.19	0.150402			25.2	0.066466			25.2	0.137375
25.22	0.152601			25.23	0.066198			25.24	0.141964
25.26	0.154373			25.27	0.066057			25.27	0.146656
25.29	0.156895			25.31	0.06607			25.31	0.151274
25.33	0.16016			25.34	0.066382			25.35	0.156244
25.36	0.163219			25.38	0.06708			25.38	0.161293
25.4	0.166153			25.41	0.067595			25.42	0.166496
25.44	0.169328			25.45	0.068369			25.46	0.171751
25.47	0.172591			25.49	0.068796			25.5	0.176227
25.51	0.177005			25.53	0.069809			25.53	0.181372
25.55	0.18184			25.56	0.071376			25.57	0.186366
25.58	0.185957			25.6	0.073114			25.6	0.192526
25.62	0.191314			25.63	0.076484			25.64	0.196395
25.65	0.195338			25.67	0.075899			25.67	0.201356
25.69	0.199948			25.7	0.078818			25.71	0.205596
25.72	0.205088			25.74	0.080733			25.74	0.210142
25.76	0.208931			25.77	0.082526			25.78	0.214857
25.8	0.214232			25.81	0.084794			25.82	0.218734
25.83	0.219295			25.85	0.087749			25.85	0.223516
25.87	0.224354			25.89	0.090739			25.89	0.22717
25.91	0.229087			25.92	0.094037			25.93	0.230264
25.94	0.233837			25.96	0.096855			25.96	0.234821
25.98	0.238996			25.99	0.099351			26	0.237891
26.02	0.243461			26.03	0.102736			26.03	0.240929
26.05	0.249461			26.06	0.105706			26.07	0.243985
26.09	0.25312			26.1	0.108108			26.1	0.245932
26.12	0.257435			26.14	0.110967			26.14	0.248763
26.16	0.260635			26.17	0.114422			26.18	0.250164
26.19	0.265799			26.21	0.117707			26.21	0.25274
26.23	0.269065			26.25	0.120736			26.25	0.254303
26.27	0.272921			26.28	0.124011			26.29	0.255667
26.3	0.277396			26.32	0.126879			26.32	0.256928
26.34	0.279839			26.36	0.12905			26.36	0.257298
26.38	0.284605			26.39	0.131178			26.4	0.257757
26.41	0.286374			26.43	0.133762			26.43	0.257847
26.45	0.28935			26.46	0.135944			26.47	0.257977
26.48	0.291652			26.5	0.138152			26.5	0.257563
26.52	0.293656			26.53	0.14049			26.54	0.257456
26.55	0.295949			26.57	0.142714			26.57	0.25569
26.59	0.297969			26.61	0.144802			26.61	0.254627
26.63	0.29937			26.64	0.146712			26.65	0.253557
26.66	0.30066			26.68	0.148877			26.69	0.251977
26.7	0.301159			26.72	0.150014			26.72	0.250681
26.73	0.301899			26.75	0.151803			26.76	0.24815
26.77	0.302542			26.79	0.152606			26.79	0.246647
26.81	0.3035			26.82	0.152962			26.83	0.244706
26.84	0.304414			26.86	0.153828			26.86	0.242336
26.88	0.304549			26.89	0.154647			26.9	0.240625
26.92	0.303692			26.93	0.154867			26.93	0.237044
26.95	0.303986			26.97	0.1545			26.97	0.23449
26.99	0.303115			27	0.154212			27.01	0.231814
27.02	0.303152			27.04	0.154279			27.04	0.228621
27.06	0.301805			27.08	0.153981			27.08	0.226473
27.1	0.300895			27.11	0.153535			27.12	0.222538
27.13	0.300364			27.15	0.152937			27.16	0.219564
27.17	0.29879			27.19	0.151849			27.19	0.216919
27.2	0.298056			27.22	0.150847	7	0.555	27.23	0.213189	7	0.553
27.24	0.296225	7	0.556	27.26	0.149644			27.26	0.210229
27.28	0.294357			27.29	0.148143			27.3	0.206429
27.31	0.293894			27.33	0.145917			27.33	0.202591
27.35	0.291861			27.36	0.144114			27.37	0.199433
27.39	0.29018			27.4	0.142449			27.4	0.195828
27.42	0.288247			27.43	0.140359			27.44	0.192811
27.46	0.286073			27.47	0.13866			27.48	0.188737
27.49	0.283915			27.51	0.136027			27.51	0.1839
27.53	0.282769			27.55	0.133917			27.55	0.181022
27.56	0.280724			27.58	0.131882			27.59	0.177209
27.6	0.278446			27.62	0.129326			27.62	0.173446
27.64	0.276686			27.65	0.127161			27.66	0.170101
27.67	0.274322			27.69	0.124313			27.69	0.165853
27.71	0.273118			27.72	0.121893			27.73	0.162294
27.75	0.269457			27.76	0.11905			27.76	0.158606
27.78	0.267696			27.8	0.116652			27.8	0.155132
27.82	0.265239			27.83	0.114007			27.84	0.151861
27.85	0.262236			27.87	0.111668			27.88	0.147788
27.89	0.259904			27.91	0.10873			27.91	0.144409
27.92	0.256426			27.94	0.107063			27.95	0.141013
27.96	0.253993			27.98	0.102919			27.99	0.137322
28	0.250519			28.02	0.100413			28.02	0.134089
28.03	0.246891			28.05	0.097416			28.06	0.129909
28.07	0.244779			28.09	0.094336			28.09	0.126924
28.11	0.242183			28.12	0.091568			28.13	0.124113
28.14	0.238744			28.16	0.088742			28.16	0.120446
28.18	0.236076			28.19	0.085902			28.2	0.118026
28.22	0.232913			28.23	0.083187			28.23	0.114457
28.25	0.229563			28.26	0.079795			28.27	0.110844
28.29	0.227359			28.3	0.076485			28.31	0.107955
28.32	0.223578			28.34	0.07395			28.35	0.104661
28.36	0.221286			28.38	0.071058			28.38	0.101962
28.39	0.21883			28.41	0.068092			28.42	0.098914
28.43	0.215874			28.45	0.06553			28.45	0.096078
28.47	0.213244			28.48	0.062589			28.49	0.093409
28.5	0.210681			28.52	0.059736			28.52	0.090632
28.54	0.20658			28.55	0.057331			28.56	0.087253
28.58	0.203242			28.59	0.05437			28.59	0.08407
28.61	0.200102			28.62	0.051889			28.63	0.080884
28.65	0.197496			28.66	0.049543			28.67	0.078065
28.68	0.194197			28.7	0.046986			28.71	0.075944
28.72	0.191756			28.74	0.044466			28.74	0.073868
28.75	0.18741			28.77	0.042099			28.78	0.071818
28.8	0.184385			28.81	0.040258			28.81	0.068934
28.83	0.178677			28.84	0.035684			28.86	0.066273
28.9	0.176025			28.91	0.03375			28.9	0.064093
28.94	0.172824			28.95	0.03149			28.93	0.061716
28.98	0.170131			28.99	0.029417			28.97	0.059724
29.01	0.166057			29.02	0.027347			29.01	0.057343
29.05	0.163826			29.06	0.025191			29.04	0.055615
29.08	0.160032			29.09	0.023635			29.08	0.05432
29.12	0.157169			29.13	0.0217			29.11	0.052341
29.15	0.155276			29.16	0.019601			29.15	0.050277
29.19	0.151505			29.2	0.017666			29.19	0.048613
29.22	0.149467			29.24	0.015545			29.22	0.046406
29.26	0.14621			29.27	0.013758			29.26	0.045083
29.3	0.14406			29.31	0.012369			29.29	0.043584
29.34	0.140988			29.35	0.010859			29.33	0.042551
29.37	0.138695			29.38	0.009619			29.37	0.041165
29.41	0.136174			29.42	0.00753			29.4	0.039278
29.44	0.133532			29.45	0.006286			29.44	0.037513
29.48	0.130673			29.49	0.004986			29.48	0.03633
29.51	0.128508			29.52	0.003085			29.51	0.035039
29.55	0.125519			29.56	0.001507			29.55	0.034072
29.58	0.123576			29.6	-0.000282			29.58	0.033092
29.62	0.121021			29.63	-0.001568			29.62	0.031725
29.66	0.119051			29.67	-0.002586			29.65	0.031372
29.69	0.116873			29.71	-0.003633			29.69	0.030725
29.73	0.115055			29.74	-0.005595			29.73	0.030142
29.77	0.11257			29.78	-0.007089			29.76	0.029717
29.8	0.110402			29.82	-0.008242			29.8	0.028931
29.84	0.108391			29.85	-0.009924			29.84	0.028854
29.88	0.106605			29.89	-0.011431			29.87	0.029006
29.91	0.104242			29.92	-0.012187			29.91	0.029313
29.95	0.101803			29.96	-0.013273			29.94	0.030178
29.98	0.100766			29.99	-0.015034			29.98	0.030767
30.02	0.098511			30.03	-0.016147			30.01	0.033463
30.05	0.097172			30.07	-0.017257			30.05	0.036141
30.09	0.096042			30.1	-0.018726			30.09	0.039924
30.13	0.094331			30.14	-0.019861			30.12	0.044848
30.17	0.094693			30.18	-0.021012			30.16	0.049784
30.2	0.093681			30.21	-0.021621			30.2	0.056559
30.24	0.093625			30.25	-0.022589			30.23	0.06514
30.27	0.093943			30.28	-0.023284			30.27	0.075347
30.31	0.095313			30.32	-0.023722			30.31	0.087932
30.34	0.096265			30.35	-0.023814			30.34	0.103448
30.38	0.098687			30.39	-0.02493			30.38	0.119825
30.41	0.101502			30.43	-0.025154			30.41	0.139732
30.45	0.105041			30.46	-0.025573			30.45	0.162015
30.49	0.110519			30.5	-0.025528			30.48	0.187776
30.53	0.117313			30.54	-0.025494			30.52	0.217614
30.56	0.12496			30.57	-0.025093			30.56	0.248817
30.6	0.133408			30.61	-0.023995			30.59	0.282953
30.63	0.144673			30.65	-0.022741			30.63	0.319417
30.67	0.157733			30.68	-0.020826			30.67	0.359151
30.7	0.173826			30.72	-0.018501			30.7	0.401968
30.74	0.191605			30.75	-0.016035			30.74	0.447063
30.78	0.210461			30.79	-0.012616			30.77	0.49367
30.81	0.234817			30.82	-0.008193			30.81	0.543983
30.85	0.259785			30.86	-0.003069			30.84	0.595459
30.89	0.289547			30.9	0.002929			30.88	0.650064
30.92	0.324133			30.93	0.010718			30.92	0.703184
30.96	0.359315			30.97	0.019516			30.95	0.755262
31	0.397384			31.01	0.030076			30.99	0.811777
31.03	0.438189			31.04	0.042249			31.03	0.865384
31.07	0.484639			31.08	0.056069			31.06	0.920773
31.1	0.532843			31.11	0.072864	8	0.555	31.1	0.975388
31.14	0.584673	8	0.556	31.15	0.091219			31.14	1.02519	8	0.557
31.17	0.633964			31.18	0.110859			31.17	1.07923
31.21	0.686276			31.22	0.131941			31.21	1.12743
31.24	0.739871			31.26	0.155281			31.24	1.17409
31.28	0.794002			31.29	0.181717			31.28	1.21518
31.32	0.856064			31.33	0.210103			31.31	1.2561
31.35	0.912685			31.37	0.240409			31.35	1.29715
31.39	0.97042			31.4	0.272021			31.39	1.33569
31.43	1.0261			31.44	0.305417			31.42	1.37226
31.46	1.08075			31.47	0.338903			31.46	1.40347
31.5	1.13766			31.51	0.373736			31.5	1.43585
31.54	1.18349			31.55	0.409099			31.53	1.46167
31.57	1.23837			31.58	0.445788			31.57	1.48377
31.61	1.28812			31.62	0.48183			31.6	1.50473
31.64	1.33474			31.65	0.518413			31.64	1.52099
31.68	1.38303			31.69	0.555012			31.68	1.53594
31.71	1.42491			31.73	0.590631			31.71	1.54713
31.75	1.46827			31.76	0.62436			31.75	1.55821
31.79	1.50976			31.8	0.657179			31.78	1.56455
31.83	1.54233			31.84	0.69072			31.82	1.56759
31.86	1.57011			31.87	0.723453			31.86	1.56987
31.9	1.60049			31.91	0.757511			31.89	1.56917
31.93	1.62513			31.95	0.786789			31.93	1.5684
31.97	1.64987			31.98	0.814381			31.97	1.56388
32	1.67654			32.02	0.842726			32	1.55748
32.04	1.69694			32.05	0.866431			32.04	1.54949
32.07	1.71872			32.09	0.888411			32.07	1.54203
32.11	1.73346			32.12	0.905889			32.11	1.53194
32.15	1.74527			32.16	0.923358			32.14	1.52148
32.19	1.75379			32.2	0.940328			32.18	1.50957
32.22	1.75999			32.23	0.953458			32.22	1.49686
32.26	1.76633			32.27	0.96517			32.25	1.48363
32.29	1.77384			32.31	0.97689			32.29	1.46952
32.33	1.77841			32.34	0.986293			32.33	1.45469
32.36	1.78253			32.38	0.994173			32.36	1.43871
32.4	1.78651			32.41	0.997773			32.4	1.42193
32.44	1.78858			32.45	0.998787			32.43	1.40554
32.47	1.79074			32.48	1.00009			32.47	1.38897
32.51	1.7876			32.52	0.998666			32.5	1.37268
32.54	1.78679			32.56	0.999002			32.54	1.35605
32.58	1.7816			32.59	0.996826			32.58	1.33842
32.62	1.77786			32.63	0.99331			32.61	1.32147
32.66	1.77665			32.67	0.988419			32.65	1.30411
32.7	1.77164			32.71	0.981847			32.69	1.28294
32.73	1.75787			32.75	0.967693			32.73	1.24611
32.8	1.75151			32.81	0.958408			32.8	1.22774
32.84	1.74666			32.85	0.949337			32.84	1.20918
32.87	1.74016			32.89	0.940334			32.87	1.19098
32.91	1.73184			32.92	0.929421			32.91	1.17298
32.95	1.72137			32.96	0.918572			32.95	1.15504
32.98	1.71374			32.99	0.907048			32.98	1.13693
33.02	1.70777			33.03	0.895276			33.02	1.11846
33.05	1.69927			33.06	0.884478			33.05	1.101
33.09	1.68661			33.1	0.872586			33.09	1.08365
33.12	1.67504			33.14	0.859832			33.12	1.06653
33.16	1.66561			33.17	0.84696			33.16	1.04872
33.2	1.65444			33.21	0.834563			33.2	1.03046
33.23	1.6464			33.25	0.821257			33.23	1.01374
33.27	1.63452			33.28	0.808578			33.27	0.996846
33.31	1.623			33.32	0.795601			33.31	0.981031
33.34	1.61257			33.35	0.782163			33.34	0.964636
33.38	1.60071			33.39	0.769669			33.38	0.948583
33.41	1.59001			33.43	0.756778			33.41	0.932414
33.45	1.57556			33.46	0.744921			33.45	0.917036
33.49	1.5632			33.5	0.730874			33.48	0.902816
33.52	1.5492			33.53	0.717203			33.52	0.886395
33.56	1.53637			33.57	0.705115			33.56	0.871916
33.59	1.52352			33.61	0.692762			33.59	0.85616
33.63	1.5094			33.64	0.678885			33.63	0.841562
33.67	1.49635			33.68	0.666538			33.67	0.827367
33.7	1.4806			33.72	0.654979			33.7	0.812401
33.74	1.46665			33.75	0.642964			33.74	0.79765
33.78	1.45141			33.79	0.630808			33.78	0.783448
33.81	1.43841			33.82	0.618692			33.81	0.770529
33.85	1.42245			33.86	0.606804			33.85	0.757415
33.88	1.40622			33.89	0.59488			33.88	0.74426
33.92	1.39072			33.93	0.582596			33.92	0.731649
33.95	1.37547			33.97	0.571103			33.95	0.718304
33.99	1.3613			34	0.560146			33.99	0.70622
34.03	1.34492			34.04	0.549331			34.03	0.693625
34.07	1.32976			34.08	0.538516			34.06	0.682317
34.1	1.3144			34.11	0.527731			34.1	0.670858
34.14	1.29838			34.15	0.517593			34.14	0.660205
34.17	1.2828			34.18	0.507944			34.17	0.649769
34.21	1.26724			34.22	0.497087			34.21	0.639451
34.24	1.25241			34.25	0.486977			34.24	0.629188
34.28	1.23717			34.29	0.477191			34.28	0.618317
34.31	1.22134			34.33	0.467111			34.31	0.608227
34.35	1.20598			34.36	0.457702			34.35	0.598392
34.39	1.19111			34.4	0.448762			34.39	0.589493
34.42	1.17592			34.44	0.4402			34.43	0.581114
34.46	1.16064			34.47	0.43118			34.46	0.571537
34.5	1.14552			34.51	0.422637			34.5	0.563541
34.54	1.13154			34.55	0.415069			34.53	0.554448
34.57	1.11726			34.58	0.407194			34.57	0.545721
34.61	1.10288			34.62	0.398902			34.6	0.538497
34.64	1.08866			34.65	0.39176			34.64	0.53021
34.68	1.07488			34.69	0.384779			34.68	0.52237
34.71	1.06217			34.72	0.3772			34.71	0.515498
34.75	1.04845			34.76	0.36958			34.75	0.509151
34.78	1.03586			34.8	0.362264			34.78	0.502125
34.82	1.02294			34.83	0.355431			34.82	0.496339
34.86	1.00984			34.87	0.348172			34.86	0.487276
34.9	0.997052			34.91	0.341999			34.9	0.481466
34.93	0.983164			34.94	0.335614			34.93	0.476955
34.97	0.971708			34.98	0.329104			34.97	0.471026
35	0.960037	9	0.551	35.01	0.323835	9	0.556	35	0.46543	9	0.552
35.04	0.949041			35.05	0.318017			35.04	0.459354
35.07	0.937802			35.08	0.311835			35.07	0.453067
35.11	0.925459			35.12	0.306217			35.11	0.447233
35.14	0.914582			35.16	0.299639			35.14	0.441073
35.18	0.902704			35.19	0.294096			35.18	0.43567
35.22	0.891977			35.23	0.289412			35.22	0.429977
35.26	0.881444			35.27	0.283977			35.26	0.424424
35.29	0.869927			35.31	0.280063			35.29	0.420023
35.33	0.859731			35.34	0.274023			35.33	0.414959
35.37	0.849322			35.38	0.268311			35.36	0.409557
35.4	0.840097			35.41	0.263683			35.4	0.403801
35.44	0.830816			35.45	0.257945			35.43	0.398033
35.47	0.820475			35.48	0.253813			35.47	0.393749
35.51	0.810673			35.52	0.248406			35.51	0.388384
35.54	0.800908			35.55	0.243338			35.54	0.383524
35.58	0.791232			35.59	0.239029			35.58	0.378581
35.61	0.782733			35.63	0.23409			35.62	0.372705
35.65	0.774102			35.66	0.230768			35.65	0.367982
35.69	0.763588			35.7	0.225637			35.69	0.363541
35.72	0.753901			35.74	0.228174			35.73	0.359518
35.76	0.745022			35.77	0.216685			35.76	0.354305
35.8	0.737567			35.81	0.211711			35.8	0.349669
35.83	0.728682			35.84	0.208063			35.83	0.34521
35.87	0.719439			35.88	0.203251			35.87	0.341235
35.9	0.711855			35.92	0.199099			35.9	0.337477
35.94	0.704694			35.95	0.19549			35.94	0.333236
35.98	0.699103			35.99	0.190927			35.97	0.329203
36.01	0.69205			36.02	0.187711			36.01	0.325179
36.05	0.685064			36.06	0.184189			36.05	0.321108
36.08	0.678594			36.1	0.180922			36.08	0.317169
36.12	0.671124			36.13	0.177172			36.12	0.313727
36.16	0.665571			36.17	0.174116			36.16	0.309674
36.2	0.6588			36.21	0.170754			36.19	0.30596
36.23	0.652797			36.24	0.167468			36.23	0.303293
36.27	0.645643			36.28	0.165181			36.26	0.299904
36.3	0.639361			36.31	0.161816			36.3	0.296447
36.34	0.633209			36.35	0.15853			36.34	0.292538
36.37	0.625804			36.38	0.155114			36.37	0.287958
36.41	0.618657			36.42	0.152226			36.41	0.285187
36.44	0.6108			36.46	0.149355			36.44	0.281274
36.48	0.604256			36.49	0.146529			36.48	0.278313
36.52	0.597314			36.53	0.143128			36.52	0.274157
36.56	0.590445			36.57	0.139249			36.56	0.269977
36.6	0.584798			36.6	0.136443			36.6	0.266668
36.63	0.570789			36.64	0.129976			36.63	0.260834
36.7	0.565177			36.71	0.127153			36.71	0.261582
36.73	0.560707			36.75	0.123647			36.74	0.25466
36.77	0.554304			36.78	0.119978			36.78	0.251165
36.8	0.549567			36.82	0.117343			36.81	0.247936
36.84	0.54342			36.86	0.114551			36.85	0.243557
36.88	0.538731			36.9	0.112076			36.89	0.238847
36.91	0.532746			36.93	0.109023			36.92	0.23623
36.95	0.527883			36.97	0.106075			36.96	0.233709
36.98	0.523416			37	0.103668			37	0.231024
37.02	0.517607			37.04	0.101586			37.03	0.228185
37.06	0.513904			37.07	0.098943			37.07	0.225808
37.09	0.509136			37.11	0.096481			37.1	0.228844
37.13	0.503991			37.14	0.094366			37.14	0.22363
37.17	0.498867			37.18	0.091498			37.17	0.218089
37.2	0.493121			37.22	0.089847			37.21	0.215523
37.24	0.488074			37.26	0.087169			37.25	0.212823
37.27	0.484243			37.29	0.084798			37.28	0.20983
37.31	0.480512			37.33	0.08236			37.32	0.207321
37.34	0.474873			37.36	0.0801			37.36	0.205471
37.38	0.470897			37.4	0.077913			37.39	0.202931
37.42	0.46558			37.43	0.076212			37.43	0.201086
37.45	0.460624			37.47	0.073581			37.47	0.199618
37.49	0.457143			37.5	0.072222			37.5	0.196987
37.53	0.453036			37.54	0.069489			37.54	0.194319
37.56	0.450244			37.58	0.067431			37.57	0.192276
37.6	0.445668			37.62	0.065488			37.61	0.191591
37.63	0.442071			37.65	0.062971			37.64	0.189661
37.67	0.439441			37.69	0.061727			37.68	0.187416
37.7	0.436244			37.73	0.06004			37.72	0.186362
37.74	0.432554			37.76	0.058358			37.75	0.18618
37.78	0.427172			37.8	0.056422			37.79	0.185605
37.81	0.424096			37.83	0.054563			37.83	0.184556
37.85	0.420692			37.87	0.052856			37.86	0.183098
37.89	0.419579			37.9	0.051259			37.9	0.181524
37.92	0.416004			37.94	0.049728			37.93	0.180204
37.96	0.413084			37.97	0.048609			37.97	0.179762
38	0.409817			38.01	0.047221			38	0.179548
38.03	0.406706			38.05	0.045575			38.04	0.179815
38.07	0.405766			38.09	0.044826			38.08	0.179366
38.1	0.403166			38.12	0.043147			38.11	0.179704
38.14	0.400133			38.16	0.042181			38.15	0.180391
38.17	0.398046			38.19	0.040425			38.19	0.180617
38.21	0.39589			38.23	0.038681			38.22	0.180935
38.25	0.395858			38.26	0.037433			38.26	0.180879
38.28	0.393198			38.3	0.036061			38.29	0.18145
38.32	0.392703			38.33	0.035437			38.33	0.182209
38.36	0.390923			38.37	0.034593			38.37	0.182636
38.39	0.389176			38.41	0.033059			38.4	0.18375
38.43	0.388586			38.45	0.031953			38.44	0.184559
38.46	0.387131			38.48	0.031144			38.47	0.185047
38.5	0.387552			38.52	0.030421			38.51	0.18635
38.53	0.385355			38.56	0.029274			38.55	0.186902
38.57	0.385087			38.59	0.027828			38.59	0.187688
38.61	0.385043			38.63	0.026695			38.62	0.188557
38.64	0.385759			38.66	0.025957			38.66	0.189513
38.68	0.385909			38.7	0.025831			38.69	0.189904
38.72	0.385719			38.73	0.025224			38.73	0.190184
38.75	0.386457			38.77	0.024014			38.76	0.190324
38.79	0.386962			38.81	0.02363			38.8	0.19088
38.83	0.388945			38.84	0.023067			38.83	0.19125
38.86	0.389702			38.88	0.023392			38.87	0.191326
38.9	0.390518	10	0.556	38.92	0.023592	10	0.556	38.91	0.190779	10	0.557
38.93	0.390857			38.95	0.023244			38.94	0.190627
38.97	0.391041			38.99	0.022945			38.98	0.191107
39	0.393286			39.02	0.023239			39.02	0.190952
39.04	0.393894			39.06	0.023829			39.05	0.190524
39.08	0.393737			39.09	0.024276			39.09	0.190076
39.11	0.395222			39.13	0.024407			39.12	0.188155
39.15	0.394662			39.16	0.024674			39.16	0.187537
39.19	0.395605			39.2	0.02457			39.2	0.186398
39.22	0.395613			39.24	0.025453			39.23	0.18497
39.26	0.395654			39.28	0.026143			39.27	0.183459
39.29	0.395074			39.31	0.026427			39.3	0.181666
39.33	0.394216			39.35	0.026292			39.34	0.180598
39.36	0.394192			39.38	0.026167			39.38	0.179049
39.4	0.393529			39.42	0.026613			39.42	0.176982
39.44	0.392659			39.46	0.026736			39.45	0.175148
39.47	0.390602			39.49	0.026789			39.49	0.17246
39.51	0.390299			39.53	0.026122			39.52	0.170956
39.55	0.38935			39.56	0.025678			39.56	0.169143
39.58	0.388821			39.6	0.025819			39.59	0.166914
39.62	0.387053			39.64	0.026017			39.63	0.165107
39.66	0.385328			39.67	0.025794			39.66	0.162313
39.69	0.38396			39.71	0.025085			39.7	0.160149
39.73	0.382149			39.75	0.024939			39.74	0.158576
39.76	0.380695			39.78	0.024263			39.78	0.156843
39.8	0.378517			39.82	0.02404			39.81	0.15476
39.83	0.376676			39.85	0.023541			39.85	0.152156
39.87	0.375439			39.89	0.023138			39.88	0.149556
39.91	0.372956			39.92	0.02222			39.92	0.148128
39.94	0.371048			39.96	0.021726			39.95	0.146194
39.98	0.368678			40	0.021591			39.99	0.144688
40.02	0.366064			40.03	0.020962			40.02	0.142806
40.05	0.363159			40.07	0.019934			40.06	0.139725
40.09	0.360298			40.11	0.018833			40.1	0.137696
40.12	0.357619			40.14	0.018629			40.13	0.135092
40.16	0.355857			40.18	0.017029			40.17	0.133034
40.2	0.352817			40.21	0.01622			40.21	0.130547
40.23	0.350687			40.25	0.015114			40.24	0.128296
40.27	0.348109			40.28	0.014199			40.28	0.126851
40.3	0.345081			40.32	0.013127			40.32	0.126037
40.34	0.343009			40.36	0.012464			40.35	0.124238
40.38	0.339518			40.39	0.011439			40.39	0.121765
40.41	0.337469			40.43	0.010575			40.42	0.119644
40.45	0.333992			40.47	0.008708			40.46	0.117953
40.49	0.331748			40.51	0.007561			40.5	0.11556
40.52	0.327214			40.54	0.004739			40.53	0.112786
40.58	0.324726			40.62	0.003624			40.61	0.111504
40.62	0.322004			40.66	0.001763			40.64	0.109966
40.66	0.319287			40.69	0.000782			40.68	0.109028
40.7	0.31704			40.73	-0.000352			40.72	0.107568
40.73	0.314669			40.76	-0.001732			40.75	0.105353
40.77	0.311248			40.8	-0.002893			40.79	0.103142
40.8	0.30878			40.83	-0.003532			40.82	0.101739
40.84	0.306374			40.87	-0.005036			40.86	0.101599
40.87	0.302957			40.91	-0.006011			40.89	0.101055
40.91	0.300661			40.94	-0.006613			40.93	0.100384
40.95	0.298232			40.98	-0.007955			40.97	0.099776
40.98	0.295588			41.02	-0.0086			41.01	0.099257
41.02	0.292726			41.05	-0.011003			41.04	0.09869
41.06	0.290991			41.09	-0.012405			41.08	0.098376
41.09	0.288554			41.12	-0.013818			41.11	0.097714
41.13	0.285797			41.16	-0.015415			41.15	0.097951
41.17	0.283608			41.19	-0.016796			41.18	0.097649
41.2	0.280726			41.24	-0.018285			41.22	0.098159
41.24	0.278485			41.27	-0.019787			41.25	0.099086
41.27	0.275563			41.3	-0.021252			41.29	0.099944
41.31	0.274595			41.34	-0.0223			41.33	0.100765
41.34	0.272615			41.38	-0.022926			41.37	0.102371
41.38	0.27311			41.41	-0.024439			41.4	0.103481
41.42	0.269011			41.45	-0.025637			41.44	0.105851
41.45	0.267417			41.49	-0.026389			41.47	0.108813
41.49	0.266607			41.52	-0.027279			41.51	0.111931
41.53	0.265981			41.56	-0.028142			41.55	0.115549
41.56	0.265244			41.59	-0.029171			41.58	0.119297
41.6	0.265196			41.63	-0.029875			41.62	0.124307
41.63	0.264976			41.66	-0.030399			41.65	0.129542
41.67	0.266413			41.7	-0.030968			41.69	0.134847
41.7	0.266981			41.74	-0.031543			41.73	0.140532
41.74	0.269488			41.78	-0.03184			41.76	0.146949
41.78	0.270637			41.81	-0.032127			41.8	0.154723
41.81	0.273226			41.85	-0.032526			41.84	0.163054
41.85	0.276867			41.88	-0.03257			41.87	0.170768
41.89	0.280084			41.92	-0.032262			41.91	0.179106
41.92	0.284102			41.95	-0.032643			41.94	0.18754
41.96	0.288578			41.99	-0.032367			41.98	0.196178
42	0.294768			42.02	-0.031772			42.01	0.20538
42.03	0.30119			42.06	-0.031414			42.05	0.214297
42.07	0.307316			42.1	-0.03076			42.08	0.223212
42.1	0.313739			42.14	-0.03023			42.12	0.231459
42.14	0.322877			42.17	-0.028969			42.16	0.24012
42.17	0.332147			42.21	-0.028029			42.2	0.249103
42.21	0.340767			42.24	-0.026978			42.23	0.257329
42.25	0.351178			42.28	-0.025113			42.27	0.265501
42.28	0.361133			42.32	-0.023363			42.3	0.272726
42.32	0.372306			42.35	-0.021411			42.34	0.279504
42.36	0.383621			42.39	-0.019207			42.38	0.286223
42.39	0.396293			42.42	-0.015938			42.41	0.292163
42.43	0.408784			42.46	-0.013548			42.45	0.298031
42.46	0.420223			42.49	-0.010216			42.48	0.303174
42.5	0.432815			42.53	-0.006562			42.52	0.30693
42.53	0.44439			42.57	-0.002747			42.56	0.310596
42.57	0.456516			42.61	0.001706			42.59	0.313726
42.61	0.467738			42.64	0.006464			42.63	0.316001
42.64	0.478939			42.68	0.010626			42.67	0.317618
42.68	0.489532			42.71	0.015657			42.7	0.318792
42.72	0.498805			42.75	0.021066			42.74	0.319441
42.75	0.508328			42.78	0.026212	11	0.552	42.77	0.319749
42.79	0.51733	11	0.555	42.82	0.031991			42.81	0.319199	11	0.556
42.82	0.526252			42.85	0.037449			42.84	0.318441
42.86	0.534664			42.89	0.043026			42.88	0.317325
42.9	0.542064			42.93	0.048381			42.92	0.315628
42.93	0.548518			42.97	0.053746			42.95	0.313671
42.97	0.55293			43	0.059022			42.99	0.31157
43	0.55884			43.04	0.064116			43.03	0.30893
43.04	0.56294			43.07	0.068959			43.06	0.306333
43.08	0.567172			43.11	0.073237			43.1	0.303684
43.11	0.57018			43.15	0.077947			43.13	0.300477
43.15	0.572197			43.18	0.082138			43.17	0.297255
43.19	0.574951			43.22	0.085717			43.2	0.294125
43.22	0.57745			43.25	0.089457			43.24	0.290689
43.26	0.577955			43.29	0.092707			43.28	0.287417
43.29	0.576685			43.32	0.095807			43.31	0.283115
43.33	0.576104			43.36	0.098162			43.35	0.27889
43.36	0.575587			43.4	0.100702			43.39	0.275032
43.4	0.57491			43.44	0.102964			43.42	0.271633
43.44	0.573546			43.47	0.104424			43.46	0.267644
43.47	0.572085			43.51	0.10607			43.5	0.263489
43.51	0.570192			43.54	0.106895			43.53	0.259215
43.55	0.56827			43.58	0.10816			43.57	0.254301
43.58	0.565291			43.61	0.108563			43.6	0.249817
43.62	0.561872			43.65	0.108571			43.64	0.245261
43.65	0.559573			43.69	0.108668			43.67	0.241242
43.69	0.555704			43.72	0.108104			43.71	0.236986
43.73	0.552207			43.76	0.107676			43.75	0.232513
43.76	0.548643			43.8	0.106883			43.78	0.227954
43.8	0.544809			43.83	0.106298			43.82	0.223582
43.83	0.540981			43.87	0.105312			43.86	0.218991
43.87	0.537101			43.9	0.103712			43.89	0.214553
43.91	0.533463			43.94	0.102114			43.93	0.210103
43.94	0.529023			43.98	0.100153			43.96	0.205496
43.98	0.525019			44.01	0.098144			44	0.200912
44.02	0.520461			44.05	0.095949			44.03	0.196792
44.05	0.516192			44.08	0.093565			44.07	0.192676
44.09	0.511918			44.12	0.090968			44.11	0.189059
44.12	0.50718			44.16	0.087926			44.14	0.18507
44.16	0.502601			44.19	0.085545			44.18	0.181125
44.19	0.496848			44.23	0.082658			44.22	0.176856
44.23	0.492273			44.27	0.079549			44.25	0.172638
44.27	0.487596			44.3	0.075708			44.29	0.169631
44.3	0.48276			44.34	0.072568			44.32	0.165951
44.35	0.477902			44.38	0.069628			44.37	0.162259
44.38	0.472323			44.42	0.066133			44.4	0.15791
44.42	0.462806			44.45	0.062312			44.44	0.15112
44.49	0.457125			44.49	0.059387			44.51	0.148031
44.53	0.451815			44.52	0.055761			44.55	0.144368
44.56	0.446328			44.56	0.053081			44.59	0.140403
44.6	0.441748			44.6	0.049649			44.62	0.137435
44.63	0.436152			44.63	0.046394			44.66	0.134926
44.67	0.4314			44.67	0.043241			44.7	0.131894
44.71	0.426707			44.71	0.040053			44.73	0.128884
44.75	0.420741			44.74	0.037364			44.77	0.12504
44.78	0.415364			44.78	0.034318			44.8	0.121573
44.82	0.410174			44.81	0.031453			44.84	0.119157
44.86	0.405373			44.85	0.028347			44.87	0.116286
44.89	0.398751			44.88	0.026099			44.91	0.113394
44.93	0.393378			44.92	0.023583			44.94	0.110138
44.96	0.387703			44.96	0.020861			44.98	0.108257
45	0.381921			44.99	0.018159			45.02	0.10465
45.03	0.376341			45.03	0.015367			45.06	0.102658
45.07	0.370671			45.07	0.013166			45.09	0.100739
45.1	0.365263			45.1	0.010968			45.13	0.09803
45.14	0.359152			45.14	0.008913			45.16	0.095647
45.18	0.35382			45.18	0.006353			45.2	0.094445
45.22	0.347856			45.21	0.003951			45.23	0.093071
45.25	0.342606			45.25	0.002108			45.27	0.091548
45.29	0.337007			45.28	0.000375			45.31	0.089888
45.32	0.331467			45.32	-0.001601			45.34	0.087598
45.36	0.326837			45.35	-0.003636			45.38	0.086478
45.39	0.321198			45.39	-0.005693			45.42	0.08573
45.43	0.316639			45.43	-0.007589			45.45	0.084533
45.46	0.311229			45.46	-0.008877			45.49	0.083125
45.5	0.306747			45.5	-0.010959			45.53	0.08127
45.54	0.301509			45.54	-0.012588			45.56	0.080047
45.58	0.297322			45.57	-0.014319			45.6	0.078802
45.61	0.293211			45.61	-0.015769			45.63	0.077507
45.65	0.287912			45.64	-0.017126			45.67	0.076047
45.68	0.283414			45.68	-0.018491			45.7	0.074549
45.72	0.278853			45.71	-0.019968			45.74	0.073294
45.76	0.274751			45.75	-0.021556			45.77	0.071639
45.79	0.270079			45.79	-0.023068			45.81	0.069777
45.83	0.265441			45.82	-0.024252			45.85	0.067512
45.86	0.261247			45.86	-0.025586			45.89	0.0654
45.9	0.257112			45.9	-0.026582			45.92	0.064502
45.94	0.253146			45.94	-0.02828			45.96	0.063694
45.97	0.249304			45.97	-0.029442			45.99	0.06253
46.01	0.245383			46.01	-0.030425			46.03	0.061597
46.05	0.241967			46.04	-0.031717			46.06	0.060182
46.08	0.237831			46.08	-0.032541			46.11	0.058784
46.12	0.234178			46.11	-0.033915			46.13	0.057424
46.15	0.230522			46.15	-0.034776			46.17	0.055427
46.19	0.227692			46.18	-0.035708			46.21	0.054053
46.22	0.224209			46.22	-0.036791			46.25	0.053476
46.26	0.221203			46.26	-0.037807			46.28	0.052625
46.3	0.218355			46.3	-0.038818			46.32	0.051561
46.33	0.215639			46.33	-0.039657			46.36	0.050376
46.37	0.212185			46.37	-0.040629			46.39	0.048754
46.41	0.208889			46.4	-0.041689			46.43	0.047036
46.44	0.205979			46.44	-0.042575			46.46	0.045182
46.48	0.202587			46.47	-0.043533			46.5	0.043683
46.51	0.200042			46.51	-0.044981			46.53	0.043175
46.55	0.196578			46.54	-0.045854			46.57	0.042763
46.58	0.19414			46.58	-0.047017			46.61	0.041564
46.62	0.191671			46.62	-0.047984			46.64	0.040668
46.66	0.189079			46.66	-0.049067			46.68	0.039553	12	0.552
46.69	0.186518	12	0.557	46.69	-0.050271	12	0.557	46.72	0.038937
46.73	0.184098			46.73	-0.051134			46.75	0.038431
46.77	0.181638			46.76	-0.052077			46.79	0.037388
46.8	0.179123			46.8	-0.05271			46.82	0.036273
46.84	0.177535			46.84	-0.053662			46.86	0.034899
46.88	0.174658			46.87	-0.05427			46.89	0.034559
46.91	0.172497			46.91	-0.05538			46.93	0.034287
46.95	0.170634			46.94	-0.056119			46.97	0.03391
46.98	0.168648			46.98	-0.056914			47	0.03356
47.02	0.166471			47.01	-0.057855			47.04	0.032896
47.06	0.164272			47.05	-0.058494			47.08	0.032673
47.09	0.162816			47.09	-0.059361			47.11	0.032338
47.13	0.161059			47.13	-0.060194			47.15	0.032244
47.16	0.159819			47.16	-0.061018			47.18	0.031909
47.2	0.157919			47.2	-0.061908			47.22	0.031316
47.24	0.15668			47.23	-0.062575			47.26	0.030865
47.27	0.155273			47.27	-0.063089			47.29	0.031555
47.31	0.154095			47.3	-0.064231			47.33	0.031638
47.34	0.153133			47.34	-0.06475			47.36	0.031511
47.38	0.152544			47.37	-0.065439			47.4	0.03087
47.41	0.151353			47.41	-0.066079			47.44	0.030667
47.45	0.150817			47.45	-0.066717			47.47	0.030887
47.49	0.150414			47.49	-0.067563			47.51	0.031283
47.52	0.149915			47.52	-0.06813			47.55	0.031181
47.56	0.149744			47.56	-0.068833			47.58	0.030795
47.6	0.14956			47.59	-0.06932			47.62	0.030306
47.63	0.149315			47.63	-0.069811			47.65	0.03028
47.67	0.149127			47.66	-0.070416			47.69	0.030437
47.71	0.149786			47.7	-0.070885			47.72	0.029896
47.74	0.148995			47.74	-0.071266			47.76	0.029253
47.78	0.149387			47.77	-0.071733			47.8	0.02856
47.81	0.149629			47.81	-0.071921			47.83	0.028534
47.85	0.149714			47.85	-0.072552			47.87	0.028273
47.88	0.149803			47.88	-0.072724			47.91	0.027946
47.92	0.149521			47.92	-0.073045			47.94	0.027254
47.96	0.149607			47.96	-0.073398			47.98	0.026288
47.99	0.149824			47.99	-0.073332			48.01	0.026116
48.03	0.150076			48.03	-0.07397			48.05	0.025551
48.07	0.149946			48.06	-0.073785			48.08	0.024806
48.1	0.14998			48.1	-0.074063			48.12	0.023964
48.14	0.149645			48.13	-0.074115			48.16	0.022977
48.17	0.149101			48.17	-0.074061			48.19	0.021969
48.21	0.149554			48.2	-0.074347			48.23	0.02157
48.25	0.149341			48.25	-0.074241			48.27	0.021259
48.29	0.148641			48.28	-0.074545			48.31	0.020036
48.32	0.147756			48.32	-0.074477			48.35	0.019169
48.4	0.146881			48.36	-0.074481			48.39	0.01848
48.44	0.146154			48.4	-0.074253			48.42	0.017729
48.48	0.145808			48.43	-0.074796			48.46	0.017107
48.51	0.144737			48.47	-0.074826			48.49	0.016114
48.55	0.143725			48.5	-0.074798			48.53	0.015363
48.59	0.142586			48.54	-0.074803			48.57	0.014673
48.62	0.141609			48.57	-0.075106			48.61	0.014252
48.66	0.140396			48.61	-0.07531			48.64	0.013124
48.7	0.139071			48.65	-0.075321			48.68	0.011976
48.73	0.138883			48.68	-0.075764			48.71	0.011291
48.77	0.137278			48.72	-0.075724			48.75	0.010912
48.8	0.13661			48.76	-0.075793			48.78	0.010931
48.84	0.135477			48.79	-0.076281			48.82	0.010255
48.87	0.134148			48.83	-0.076393			48.85	0.010075
48.91	0.133265			48.86	-0.076477			48.89	0.00986
48.95	0.132139			48.9	-0.076938			48.93	0.009863
48.99	0.131299			48.94	-0.077157			48.96	0.009979
49.02	0.130064			48.97	-0.077429			49	0.009329
49.06	0.129457			49.01	-0.077754			49.04	0.009119
49.09	0.128263			49.04	-0.078204			49.07	0.009546
49.13	0.128157			49.08	-0.07845			49.11	0.01037
49.16	0.127688			49.12	-0.07892			49.14	0.011177
49.2	0.127103			49.16	-0.079165			49.18	0.011628
49.23	0.125557			49.19	-0.07946			49.21	0.012576
49.27	0.124362			49.23	-0.080242			49.25	0.013177
49.31	0.123882			49.26	-0.080549			49.29	0.013975
49.34	0.123188			49.3	-0.080933			49.32	0.014655
49.38	0.123112			49.33	-0.081266			49.36	0.016091
49.41	0.123325			49.37	-0.081318			49.4	0.017787
49.45	0.123284			49.41	-0.081737			49.43	0.019825
49.49	0.123901			49.44	-0.082264			49.47	0.022329
49.53	0.124226			49.48	-0.08265			49.51	0.024353
49.56	0.124543			49.52	-0.0832			49.54	0.026327
49.6	0.125347			49.55	-0.083545			49.58	0.028331
49.64	0.126246			49.59	-0.083618			49.61	0.030691
49.67	0.127259			49.62	-0.084038			49.65	0.033411
49.7	0.127999			49.66	-0.084061			49.69	0.036008
49.74	0.129418			49.7	-0.084333			49.72	0.038747
49.77	0.131139			49.73	-0.084548			49.76	0.041853
49.81	0.132865			49.77	-0.084371			49.79	0.045034
49.85	0.135758			49.8	-0.084384			49.83	0.048494
49.89	0.137182			49.84	-0.084528			49.87	0.05172
49.92	0.139814			49.87	-0.084427			49.9	0.055185
49.96	0.142677			49.91	-0.084206			49.94	0.058435
49.99	0.145903			49.95	-0.08393			49.97	0.062078
50.03	0.149385			49.98	-0.083538			50.02	0.065751
50.06	0.152686			50.02	-0.082947			50.04	0.069482
50.1	0.156692			50.06	-0.08269			50.08	0.072729
50.14	0.16117			50.09	-0.082086			50.12	0.075934
50.17	0.166097			50.13	-0.081252			50.15	0.079322
50.21	0.170263			50.16	-0.080355			50.19	0.083047
50.25	0.174864			50.2	-0.079405			50.23	0.085712
50.28	0.179502			50.23	-0.078294			50.26	0.088319
50.32	0.185109			50.27	-0.077391			50.3	0.090764
50.36	0.191149			50.31	-0.076131			50.34	0.093247
50.39	0.19711			50.35	-0.074454			50.37	0.095532
50.43	0.202845			50.38	-0.073145			50.41	0.097738
50.46	0.208481			50.42	-0.071508			50.44	0.099196
50.5	0.214156			50.45	-0.06967			50.48	0.100486
50.53	0.220417			50.49	-0.067242			50.51	0.101447
50.57	0.226548	13	0.552	50.53	-0.065167			50.55	0.102465
50.61	0.232158			50.56	-0.064337	13	0.552	50.59	0.103331	13	0.557
50.64	0.238074			50.6	-0.062613			50.63	0.103733
50.68	0.24377			50.63	-0.060446			50.66	0.103997
50.72	0.24933			50.67	-0.058086			50.7	0.103977
50.75	0.254977			50.7	-0.056056			50.73	0.103738
50.79	0.259093			50.74	-0.053677			50.77	0.103467
50.82	0.263347			50.78	-0.05146			50.8	0.1029
50.86	0.267873			50.82	-0.049123			50.84	0.101952
50.89	0.272109			50.85	-0.046719			50.87	0.101164
50.93	0.275722			50.89	-0.044301			50.91	0.100166
50.96	0.279085			50.92	-0.041753			50.95	0.099091
51	0.28116			50.96	-0.039648			50.99	0.097389
51.04	0.282734			50.99	-0.037423			51.02	0.095795
51.08	0.285216			51.03	-0.035121			51.06	0.094022
51.11	0.286522			51.06	-0.031803			51.09	0.092684
51.15	0.287716			51.1	-0.031123			51.13	0.090905
51.19	0.28855			51.14	-0.029256			51.16	0.088898
51.22	0.288644			51.18	-0.027173			51.2	0.087033
51.26	0.289152			51.21	-0.025579			51.24	0.084967
51.29	0.288898			51.25	-0.024164			51.27	0.082791
51.33	0.288356			51.28	-0.022732			51.32	0.080769
51.36	0.287934			51.32	-0.021408			51.34	0.078853
51.4	0.287707			51.35	-0.020473			51.38	0.076698
51.44	0.286004			51.39	-0.019457			51.42	0.074535
51.47	0.284646			51.43	-0.018559			51.46	0.072366
51.51	0.283878			51.46	-0.018116			51.49	0.0703
51.55	0.281296			51.5	-0.017797			51.53	0.06818
51.59	0.279293			51.53	-0.017417			51.56	0.065665
51.62	0.277758			51.57	-0.017329			51.6	0.063337
51.65	0.275898			51.61	-0.017257			51.64	0.061356
51.69	0.273659			51.65	-0.017532			51.67	0.059403
51.72	0.271283			51.68	-0.017893			51.7	0.057366
51.76	0.268504			51.72	-0.017584			51.74	0.055291
51.8	0.266845			51.75	-0.018905			51.78	0.05321
51.83	0.264015			51.79	-0.01962			51.82	0.051359
51.87	0.260652			51.82	-0.020459			51.85	0.049208
51.91	0.257752			51.86	-0.021456			51.89	0.047011
51.94	0.255317			51.89	-0.022535			51.92	0.044939
51.98	0.252896			51.93	-0.023714			51.96	0.043534
52.01	0.250607			51.97	-0.025135			51.99	0.041936
52.05	0.247503			52.01	-0.026593			52.03	0.040238
52.09	0.24413			52.04	-0.027892			52.07	0.038416
52.13	0.240916			52.08	-0.029647			52.1	0.035893
52.16	0.237231			52.11	-0.031112			52.14	0.033946
52.2	0.23092			52.15	-0.032702			52.18	0.032111
52.28	0.227801			52.19	-0.034426			52.22	0.030675
52.31	0.224939			52.23	-0.036135			52.26	0.029475
52.35	0.222199			52.26	-0.037472			52.3	0.02772
52.39	0.219052			52.3	-0.03931			52.33	0.026311
52.42	0.216313			52.34	-0.040744			52.37	0.024871
52.46	0.2124			52.37	-0.042464			52.4	0.023435
52.49	0.209578			52.41	-0.044355			52.44	0.022266
52.53	0.20616			52.45	-0.045739			52.47	0.020677
52.57	0.202604			52.48	-0.047044			52.51	0.019084
52.6	0.199364			52.52	-0.048911			52.54	0.017329
52.64	0.195969			52.55	-0.05023			52.58	0.016308
52.67	0.193061			52.59	-0.051694			52.62	0.015369
52.71	0.189645			52.63	-0.053163			52.66	0.013971
52.75	0.186335			52.66	-0.054747			52.69	0.012917
52.78	0.182957			52.7	-0.055995			52.73	0.013514
52.82	0.179805			52.73	-0.057413			52.76	0.010932
52.85	0.176995			52.77	-0.058933			52.8	0.009413
52.9	0.17379			52.81	-0.059944			52.83	0.008485
52.92	0.170043			52.85	-0.061338			52.87	0.007421
52.96	0.166537			52.88	-0.06275			52.9	0.006428
52.99	0.163989			52.92	-0.063728			52.95	0.005581
53.03	0.161125			52.95	-0.065132			52.98	0.004704
53.07	0.158327			52.99	-0.066452			53.02	0.003932
53.11	0.154787			53.02	-0.067342			53.05	0.002534
53.14	0.151693			53.06	-0.06853			53.09	0.000444
53.18	0.149102			53.09	-0.069417			53.12	-0.000672
53.21	0.146557			53.13	-0.07045			53.16	-0.001456
53.25	0.144399			53.17	-0.071679			53.19	-0.001956
53.29	0.141251			53.21	-0.072316			53.23	-0.002514
53.32	0.138342			53.24	-0.073448			53.27	-0.003331
53.36	0.135656			53.28	-0.074611			53.3	-0.004302
53.39	0.133364			53.31	-0.075221			53.34	-0.005317
53.43	0.130789			53.35	-0.076485			53.37	-0.005817
53.47	0.128175			53.38	-0.077099			53.41	-0.006534
53.5	0.125843			53.42	-0.077921			53.45	-0.007526
53.54	0.123398			53.45	-0.078851			53.49	-0.008219
53.58	0.121643			53.49	-0.079307			53.52	-0.008771
53.61	0.119461			53.53	-0.080062			53.56	-0.009381
53.65	0.117341			53.56	-0.08108			53.6	-0.009426
53.68	0.114788			53.6	-0.081548			53.63	-0.009771
53.72	0.112745			53.64	-0.082342			53.66	-0.010797
53.75	0.111443			53.68	-0.083019			53.7	-0.012193
53.79	0.110304			53.71	-0.08323			53.73	-0.013775
53.83	0.108678			53.75	-0.084245			53.77	-0.014703
53.87	0.106506			53.78	-0.085054			53.81	-0.014855
53.9	0.104454			53.82	-0.0854			53.85	-0.014827
53.94	0.103448			53.85	-0.086032			53.88	-0.015191
53.97	0.102862			53.9	-0.086728			53.93	-0.015234
54.01	0.100617			53.92	-0.087001			53.95	-0.007432
54.05	0.099235			53.96	-0.08737			53.99	-0.018095
54.08	0.098			54	-0.08835			54.02	-0.019588
54.12	0.096525			54.04	-0.089005			54.06	-0.020723
54.15	0.095254			54.07	-0.089364			54.09	-0.021267
54.19	0.094101			54.11	-0.089927			54.13	-0.020971
54.22	0.093037			54.14	-0.090657			54.17	-0.020759
54.26	0.092			54.18	-0.091037			54.21	-0.020501
54.3	0.09047			54.21	-0.091493			54.25	-0.020478
54.33	0.08942			54.25	-0.092053			54.28	-0.020367
54.37	0.08797			54.29	-0.092368			54.32	-0.020768
54.41	0.086567			54.32	-0.093182			54.35	-0.021282
54.44	0.085977			54.36	-0.093633			54.39	-0.02151
54.48	0.08514	14	0.558	54.39	-0.093712			54.42	-0.022039
54.52	0.084621			54.43	-0.094499			54.46	-0.022391	14	0.552
54.55	0.083773			54.47	-0.094727	14	0.557	54.49	-0.023073
54.58	0.083048			54.5	-0.09516			54.53	-0.023126
54.62	0.082522			54.54	-0.095692			54.57	-0.023814
54.66	0.08184			54.58	-0.095787			54.6	-0.024628
54.69	0.080882			54.61	-0.096251			54.64	-0.025156
54.73	0.079623			54.65	-0.096346			54.68	-0.025569
54.77	0.079529			54.68	-0.096749			54.71	-0.025797
54.8	0.079496			54.72	-0.09708			54.75	-0.02609
54.85	0.079051			54.75	-0.09717			54.78	-0.026678
54.87	0.078417			54.79	-0.097573			54.82	-0.02685
54.91	0.077829			54.83	-0.097879			54.85	-0.026523
54.95	0.076782			54.87	-0.098118			54.9	-0.026704
54.98	0.076078			54.9	-0.098501			54.92	-0.026783
55.02	0.074917			54.94	-0.098912			54.96	-0.026215
55.05	0.074581			54.97	-0.098863			55	-0.026149
55.09	0.074736			55.01	-0.09914			55.04	-0.025612
55.13	0.074919			55.04	-0.099242			55.07	-0.025698
55.16	0.074849			55.08	-0.09967			55.11	-0.025324
55.2	0.074623			55.12	-0.099725			55.15	-0.024619
55.24	0.074751			55.15	-0.100047			55.18	-0.024057
55.27	0.075028			55.19	-0.100262			55.22	-0.023272
55.31	0.075259			55.22	-0.100328			55.25	-0.022673
55.34	0.075589			55.26	-0.100838			55.29	-0.02224
55.38	0.075631			55.3	-0.101045			55.32	-0.021226
55.41	0.075775			55.34	-0.101004			55.36	-0.020192
55.45	0.076274			55.37	-0.101297			55.4	-0.019057
55.49	0.076873			55.41	-0.101166			55.43	-0.01782
55.52	0.077531			55.44	-0.101371			55.47	-0.016534
55.56	0.078251			55.48	-0.101569			55.51	-0.014822
55.6	0.078821			55.51	-0.101562			55.55	-0.013295
55.63	0.079865			55.55	-0.101809			55.58	-0.011653
55.67	0.081221			55.58	-0.101808			55.61	-0.009975
55.7	0.082644			55.62	-0.101982			55.65	-0.008652
55.74	0.083941			55.66	-0.101982			55.68	-0.007179
55.77	0.084707			55.7	-0.101868			55.72	-0.005351
55.82	0.085855			55.73	-0.102139			55.75	-0.003366
55.85	0.087804			55.77	-0.102074			55.79	-0.00129
55.88	0.089672			55.8	-0.101934			55.83	1.1e-05
55.92	0.091354			55.85	-0.102009			55.87	0.00145
55.96	0.09219			55.87	-0.101745			55.9	0.003438
55.99	0.094376			55.91	-0.101692			55.94	0.005162
56.03	0.096801			55.94	-0.101467			55.97	0.007209
56.07	0.099164			55.98	-0.101175			56.01	0.008052
56.1	0.104587			56.02	-0.100892			56.05	0.009446
56.19	0.106918			56.06	-0.100462			56.08	0.011241
56.22	0.109558			56.1	-0.099956			56.12	0.012281
56.26	0.112743			56.14	-0.100017			56.17	0.013964
56.3	0.114728			56.17	-0.099136			56.2	0.015182
56.33	0.116769			56.21	-0.098879			56.24	0.015923
56.37	0.120469			56.25	-0.097952			56.27	0.017093
56.41	0.122632			56.28	-0.097325			56.31	0.018386
56.45	0.125124			56.32	-0.096565			56.35	0.01971
56.48	0.12819			56.36	-0.095713			56.38	0.020122
56.52	0.130369			56.39	-0.094601			56.42	0.02074
56.55	0.132778			56.43	-0.093663			56.45	0.021466
56.59	0.135138			56.47	-0.09259			56.5	0.021887
56.62	0.137435			56.5	-0.091354			56.52	0.022444
56.66	0.140399			56.54	-0.090115			56.56	0.022724
56.69	0.142226			56.57	-0.088874			56.59	0.022402
56.73	0.14377			56.61	-0.087388			56.63	0.022722
56.77	0.14554			56.64	-0.086094			56.67	0.022881
56.81	0.147734			56.68	-0.084716			56.71	0.022565
56.84	0.149419			56.72	-0.083408			56.74	0.02266
56.88	0.150735			56.75	-0.081815			56.78	0.021973
56.91	0.151577			56.79	-0.080311			56.82	0.02137
56.95	0.152808			56.83	-0.079142			56.85	0.021515
56.98	0.15383			56.86	-0.077704			56.88	0.020964
57.02	0.154318			56.9	-0.076209			56.92	0.0205
57.05	0.15534			56.93	-0.075064			56.95	0.019211
57.1	0.155891			56.97	-0.073711			56.99	0.01877
57.13	0.156088			57	-0.072804			57.03	0.018
57.16	0.156723			57.04	-0.071293			57.06	0.017084
57.2	0.157031			57.08	-0.070158			57.1	0.015982
57.24	0.15727			57.11	-0.068943			57.14	0.015503
57.28	0.156342			57.15	-0.067716			57.18	0.014188
57.31	0.15616			57.19	-0.067177			57.21	0.013268
57.35	0.156379			57.22	-0.066303			57.25	0.012588
57.38	0.156481			57.26	-0.065439			57.28	0.01181
57.42	0.155593			57.29	-0.064715			57.32	0.011383
57.45	0.154923			57.33	-0.063851			57.35	0.009039
57.49	0.15471			57.37	-0.063385			57.39	0.008323
57.52	0.154093			57.4	-0.062991			57.42	0.007242
57.56	0.152449			57.44	-0.062407			57.48	0.006184
57.6	0.151393			57.48	-0.062449			57.5	0.004882
57.64	0.151087			57.51	-0.062104			57.54	0.003684
57.67	0.149726			57.55	-0.062118			57.57	0.003548
57.71	0.148699			57.58	-0.061923			57.61	0.002209
57.75	0.147823			57.62	-0.062061			57.64	0.000723
57.78	0.145858			57.66	-0.062236			57.68	-0.00057
57.81	0.144328			57.69	-0.062356			57.71	-0.001564
57.85	0.141888			57.73	-0.062924			57.75	-0.002811
57.88	0.140227			57.76	-0.063386			57.8	-0.003313
57.92	0.139915			57.8	-0.06404			57.82	-0.003948
57.96	0.13831			57.83	-0.064574			57.86	-0.005058
58	0.136733			57.87	-0.064977			57.9	-0.005949
58.03	0.135381			57.91	-0.065468			57.93	-0.00753
58.08	0.133625			57.94	-0.066354			57.97	-0.008428
58.11	0.132231			57.98	-0.067002			58	-0.009409
58.14	0.130715			58.02	-0.067302			58.04	-0.010672
58.18	0.128947			58.05	-0.068452			58.08	-0.011411
58.21	0.126874			58.09	-0.069348			58.12	-0.012496
58.25	0.124964			58.12	-0.070444			58.15	-0.013449
58.28	0.123616			58.16	-0.07125			58.18	-0.013999
58.32	0.122053			58.19	-0.072108			58.22	-0.015054
58.35	0.120035	15	0.553	58.23	-0.072914			58.25	-0.015849
58.4	0.118563			58.27	-0.073695			58.29	-0.01679
58.43	0.116565			58.3	-0.074501			58.33	-0.017255
58.46	0.115455			58.34	-0.075458	15	0.553	58.37	-0.018168	15	0.557
58.5	0.114518			58.38	-0.076367			58.4	-0.019063
58.54	0.112977			58.41	-0.077075			58.44	-0.019675
58.57	0.111317			58.45	-0.077896			58.47	-0.020501
58.61	0.108346			58.49	-0.078968			58.51	-0.021407
58.64	0.106729			58.52	-0.079637			58.54	-0.022259
58.68	0.105743			58.56	-0.080678			58.58	-0.022946
58.72	0.104272			58.59	-0.08163			58.61	-0.023429
58.75	0.102575			58.63	-0.082565			58.65	-0.023815
58.79	0.099882			58.66	-0.083278			58.69	-0.024845
58.82	0.097928			58.7	-0.084374			58.72	-0.025355
58.86	0.096704			58.74	-0.085177			58.77	-0.025898
58.9	0.095508			58.78	-0.086132			58.8	-0.026382
58.93	0.094867			58.81	-0.086783			58.84	-0.026514
58.97	0.093916			58.85	-0.087457			58.87	-0.027823
59.01	0.091466			58.88	-0.088501			58.91	-0.028577
59.05	0.089452			58.92	-0.089079			58.94	-0.029232
59.08	0.088089			58.95	-0.089794			58.98	-0.030134
59.11	0.086949			58.99	-0.090614			59.01	-0.029976
59.15	0.08521			59.02	-0.091376			59.05	-0.030353
59.18	0.083906			59.06	-0.092074			59.09	-0.030974
59.22	0.083005			59.1	-0.092674			59.12	-0.031199
59.26	0.082285			59.13	-0.093324			59.16	-0.031151
59.3	0.081418			59.17	-0.094053			59.2	-0.03115
59.33	0.079874			59.21	-0.094571			59.23	-0.031959
59.37	0.078581			59.24	-0.094742			59.27	-0.032468
59.4	0.078255			59.28	-0.095486			59.3	-0.0327
59.44	0.078072			59.32	-0.095783			59.34	-0.032901
59.47	0.077942			59.35	-0.096244			59.37	-0.033212
59.51	0.077241			59.39	-0.096675			59.42	-0.033674
59.55	0.075718			59.42	-0.096906			59.44	-0.033827
59.58	0.074856			59.46	-0.097577			59.48	-0.033917
59.62	0.074715			59.49	-0.097687			59.52	-0.034038
59.66	0.07445			59.53	-0.098244			59.55	-0.033959
59.7	0.073804			59.57	-0.098528			59.59	-0.033757
59.73	0.072899			59.6	-0.0986			59.63	-0.03395
59.76	0.072314			59.64	-0.099021			59.66	-0.033782
59.8	0.072558			59.68	-0.099179			59.7	-0.033501
59.83	0.07112			59.71	-0.099471			59.75	-0.033354
59.87	0.070575			59.75	-0.099918			59.77	-0.033104
59.91	0.07056			59.78	-0.100119			59.81	-0.03297
59.95	0.070671			59.82	-0.100528			59.84	-0.032254
59.98	0.070105			59.85	-0.100739			59.88	-0.031871
60.07	0.069916			59.9	-0.100916			59.92	-0.031402
60.11	0.070217			59.93	-0.101335			59.96	-0.03079
60.15	0.07097			59.97	-0.101613			59.99	-0.029976
60.18	0.07208			60.01	-0.101468			60.03	-0.029247
60.22	0.072096			60.05	-0.103119			60.09	-0.028752
60.26	0.071979			60.08	-0.102334			60.11	-0.028182
60.29	0.07207			60.12	-0.102131			60.14	-0.026601
60.34	0.072871			60.15	-0.102496			60.18	-0.026356
60.36	0.073835			60.19	-0.102483			60.21	-0.025493
60.4	0.073622			60.22	-0.102434			60.25	-0.024044
60.43	0.074261			60.26	-0.102383			60.28	-0.023437
60.47	0.075996			60.3	-0.10254			60.32	-0.022677
60.51	0.078367			60.33	-0.10266			60.36	-0.021797
60.54	0.080115			60.38	-0.102752			60.41	-0.020879
60.58	0.081862			60.41	-0.102856			60.43	-0.019512
60.62	0.082575			60.44	-0.102647			60.47	-0.018785
60.66	0.083015			60.48	-0.102806			60.5	-0.018053
60.69	0.083683			60.52	-0.102674			60.54	-0.016551
60.73	0.084659			60.55	-0.102756			60.57	-0.015248
60.76	0.087154			60.59	-0.102809			60.61	-0.014337
60.8	0.089474			60.62	-0.102754			60.64	-0.012657
60.83	0.091301			60.66	-0.102899			60.68	-0.01122
60.87	0.093549			60.7	-0.10303			60.73	-0.010109
60.9	0.095327			60.73	-0.102885			60.75	-0.008818
60.94	0.096644			60.77	-0.102573			60.79	-0.00816
60.99	0.098458			60.8	-0.102601			60.83	-0.007591
61.01	0.100498			60.84	-0.103652			60.87	-0.006944
61.05	0.1024			60.88	-0.102149			60.9	-0.006199
61.09	0.104107			60.91	-0.101547			60.94	-0.005218
61.12	0.106306			60.95	-0.098887			60.97	-0.004486
61.16	0.108267			60.98	-0.09788			61.01	-0.003275
61.19	0.109858			61.03	-0.097671			61.06	-0.001569
61.23	0.112114			61.05	-0.097595			61.08	-0.00012
61.26	0.114232			61.09	-0.097084			61.11	0.000754
61.32	0.116133			61.13	-0.089932			61.15	0.00104
61.34	0.118094			61.16	-0.092129			61.19	0.002049
61.37	0.119821			61.2	-0.093588			61.22	0.00282
61.41	0.121829			61.24	-0.093543			61.26	0.003532
61.45	0.123798			61.27	-0.09304			61.3	0.004236
61.48	0.125302			61.31	-0.092484			61.33	0.004945
61.52	0.126563			61.35	-0.091879			61.37	0.005432
61.56	0.128447			61.38	-0.091161			61.4	0.005243
61.59	0.129869			61.42	-0.090593			61.44	0.00568
61.64	0.131058			61.45	-0.089999			61.48	0.006137
61.66	0.131526			61.49	-0.089323			61.51	0.006435
61.7	0.133239			61.52	-0.088552			61.55	0.006267
61.73	0.134988			61.56	-0.087898			61.58	0.006241
61.77	0.136135			61.59	-0.087028			61.62	0.006434
61.81	0.137231			61.63	-0.086276			61.66	0.006385
61.85	0.138018			61.68	-0.08563			61.71	0.006365
61.88	0.138565			61.71	-0.08473			61.73	0.005364
61.92	0.139196			61.74	-0.084199			61.77	0.004969
61.96	0.139645			61.78	-0.083238			61.8	0.005177
61.99	0.140326			61.81	-0.082797			61.84	0.004759
62.02	0.139903			61.85	-0.08217			61.87	0.004761
62.06	0.140286			61.89	-0.081615			61.91	0.004339
62.09	0.141076			61.92	-0.081084			61.94	0.003698
62.13	0.141285			61.96	-0.080387			61.98	0.003592
62.17	0.141843			62.01	-0.079586			62.03	0.003219
62.21	0.141796			62.03	-0.079195			62.05	0.002941
62.24	0.141603	16	0.554	62.07	-0.078501			62.09	0.001643
62.29	0.141658			62.1	-0.078008			62.13	0.001057
62.31	0.141855			62.14	-0.077379			62.16	0.000546
62.35	0.141647			62.18	-0.076341			62.2	-0.000285
62.38	0.141565			62.21	-0.076417			62.23	-0.000672	16	0.552
62.42	0.140806			62.25	-0.076101	16	0.557	62.27	-0.001485
62.46	0.140271			62.28	-0.075361			62.3	-0.002345
62.49	0.140286			62.33	-0.07529			62.35	-0.002743
62.53	0.140149			62.35	-0.074654			62.38	-0.003405
62.56	0.139458			62.39	-0.074619			62.41	-0.004031
62.62	0.138517			62.43	-0.074417			62.45	-0.004153
62.64	0.138094			62.46	-0.074368			62.49	-0.00494
62.67	0.13771			62.5	-0.074423			62.53	-0.005763
62.71	0.136688			62.54	-0.074381			62.56	-0.0063
62.75	0.135477			62.57	-0.074539			62.6	-0.006617
62.78	0.134805			62.61	-0.07493			62.63	-0.007304
62.82	0.134329			62.65	-0.075249			62.67	-0.008344
62.86	0.133584			62.68	-0.075656			62.7	-0.00853
62.89	0.133082			62.72	-0.076032			62.74	-0.008735
62.94	0.131965			62.75	-0.076182			62.77	-0.009397
62.96	0.13103			62.79	-0.076753			62.81	-0.01004
63	0.130479			62.82	-0.077266			62.85	-0.010505
63.03	0.130458			62.86	-0.077695			62.88	-0.010201
63.07	0.129579			62.9	-0.078359			62.92	-0.011562
63.11	0.128526			62.93	-0.078605			62.96	-0.012004
63.14	0.127631			62.98	-0.079352			63	-0.012305
63.18	0.12709			63.01	-0.080067			63.03	-0.012883
63.22	0.126131			63.04	-0.08055			63.06	-0.013881
63.26	0.125299			63.08	-0.08106			63.1	-0.01362
63.29	0.125235			63.11	-0.081738			63.14	-0.014198
63.32	0.125189			63.15	-0.081028			63.17	-0.014926
63.36	0.125345			63.18	-0.083033			63.21	-0.01503
63.39	0.124696			63.22	-0.083697			63.24	-0.015468
63.43	0.124065			63.25	-0.084349			63.28	-0.015675
63.47	0.122681			63.3	-0.084228			63.33	-0.016145
63.5	0.122347			63.33	-0.084607			63.35	-0.016651
63.54	0.121287			63.37	-0.083826			63.39	-0.016721
63.59	0.120772			63.4	-0.086413			63.43	-0.016467
63.61	0.120651			63.44	-0.087633			63.46	-0.016404
63.65	0.121117			63.47	-0.088934			63.5	-0.016347
63.69	0.120831			63.51	-0.089744			63.53	-0.016045
63.72	0.120908			63.55	-0.09041			63.57	-0.016402
63.76	0.120665			63.58	-0.091104			63.6	-0.01652
63.8	0.120468			63.62	-0.091441			63.65	-0.017025
63.84	0.12085			63.65	-0.092014			63.68	-0.0173
63.87	0.120458			63.69	-0.092493			63.71	-0.017284
63.96	0.12086			63.73	-0.092764			63.75	-0.017433
63.99	0.121338			63.76	-0.093425			63.79	-0.016678
64.03	0.121228			63.8	-0.093445			63.83	-0.016699
64.06	0.121881			63.84	-0.093069			63.86	-0.015969
64.1	0.122285			63.88	-0.094418			63.9	-0.016027
64.14	0.122571			63.92	-0.095023			63.95	-0.015697
64.17	0.123142			63.97	-0.095999			63.98	-0.015284
64.22	0.124773			63.99	-0.096631			64.02	-0.015058
64.25	0.124663			64.03	-0.097339			64.05	-0.014682
64.28	0.126083			64.06	-0.097892			64.09	-0.014239
64.32	0.126562			64.1	-0.098403			64.12	-0.014058
64.36	0.127295			64.14	-0.098871			64.16	-0.013078
64.39	0.129075			64.17	-0.099126			64.19	-0.012759
64.43	0.130764			64.21	-0.099154			64.23	-0.012539
64.46	0.131345			64.24	-0.099597			64.28	-0.012014
64.5	0.131469			64.29	-0.099814			64.3	-0.011426
64.55	0.132765			64.31	-0.100099			64.34	-0.01062
64.57	0.134631			64.35	-0.100233			64.37	-0.009905
64.61	0.136354			64.39	-0.100489			64.41	-0.009881
64.64	0.137569			64.42	-0.100483			64.45	-0.009583
64.68	0.13876			64.46	-0.100632			64.49	-0.00882
64.72	0.139434			64.5	-0.100611			64.52	-0.008088
64.75	0.140444			64.53	-0.100982			64.56	-0.005929
64.79	0.142318			64.57	-0.100792			64.6	-0.00688
64.82	0.143984			64.61	-0.100948			64.63	-0.007471
64.88	0.145544			64.64	-0.100875			64.66	-0.006599
64.89	0.14696			64.67	-0.100935			64.7	-0.006098
64.93	0.149263			64.71	-0.10099			64.73	-0.005169
64.97	0.1511			64.75	-0.101325			64.77	-0.004779
65	0.152649			64.78	-0.101439			64.81	-0.00481
65.04	0.15445			64.82	-0.101325			64.85	-0.004273
65.08	0.155271			64.86	-0.100921			64.88	-0.003389
65.11	0.157463			64.89	-0.100996			64.93	-0.002438
65.15	0.159814			64.93	-0.100943			64.95	-0.002583
65.2	0.161686			64.97	-0.100908			64.99	-0.002392
65.22	0.163358			65	-0.100577			65.02	-0.001842
65.26	0.16503			65.04	-0.100169			65.06	-0.00151
65.29	0.165592			65.07	-0.100204			65.09	-0.0007
65.33	0.167665			65.11	-0.100296			65.13	-0.000565
65.36	0.170294			65.14	-0.100396			65.17	-0.000551
65.4	0.172056			65.18	-0.100159			65.21	-0.000184
65.44	0.173279			65.22	-0.099829			65.25	-0.0001
65.47	0.174394			65.25	-0.099718			65.28	0.000921
65.52	0.176209			65.29	-0.099418			65.32	0.001317
65.55	0.177685			65.33	-0.09919			65.35	0.001372
65.58	0.17894			65.36	-0.09877			65.39	0.001451
65.62	0.180754			65.4	-0.098115			65.42	0.00193
65.65	0.181827			65.43	-0.097823			65.46	0.002387
65.69	0.182931			65.47	-0.097714			65.49	0.002779
65.72	0.184525			65.5	-0.097765			65.53	0.002614
65.76	0.185783			65.54	-0.097322			65.57	0.002924
65.8	0.186921			65.59	-0.097205			65.6	0.003326
65.85	0.188152			65.61	-0.097271			65.64	0.003554
65.87	0.190161			65.65	-0.097025			65.68	0.003359
65.91	0.191781			65.69	-0.096886			65.71	0.003702
65.94	0.192415			65.72	-0.096803			65.75	0.003344
65.98	0.193733			65.76	-0.09663			65.78	0.003669
66.02	0.194777			65.8	-0.096722			65.82	0.003204
66.05	0.195785			65.83	-0.096453			65.85	0.003127
66.09	0.196588			65.87	-0.095867			65.9	0.002515
66.12	0.196506	17	0.554	65.92	-0.095484			65.93	0.002127
66.16	0.197288			65.94	-0.095368			65.96	0.002167
66.19	0.199083			65.97	-0.095238			66	0.001817
66.23	0.200327			66.01	-0.095144			66.04	0.001327
66.27	0.200965			66.05	-0.094909			66.07	0.001071
66.31	0.201245			66.08	-0.094681			66.11	0.000688
66.34	0.200766			66.12	-0.094801	17	0.552	66.14	0.00066	17	0.558
66.38	0.200663			66.16	-0.094722			66.18	9e-05
66.41	0.20075			66.19	-0.094519			66.23	-0.000817
66.45	0.201084			66.25	-0.094319			66.25	-0.000894
66.5	0.201936			66.26	-0.094137			66.29	-0.000638
66.52	0.202535			66.3	-0.094269			66.32	-0.000822
66.55	0.20288			66.33	-0.094429			66.36	-0.000638
66.59	0.203163			66.37	-0.094608			66.4	-0.000891
66.63	0.203371			66.41	-0.094952			66.43	-0.00143
66.66	0.203937			66.44	-0.094397			66.47	-0.002546
66.7	0.203775			66.48	-0.095017			66.51	-0.003711
66.74	0.203267			66.52	-0.094844			66.55	-0.004272
66.77	0.202849			66.55	-0.09446			66.58	-0.004654
66.83	0.203667			66.59	-0.094829			66.61	-0.004769
66.84	0.204291			66.62	-0.094562			66.65	-0.005003
66.88	0.204371			66.66	-0.094726			66.68	-0.005619
66.92	0.203618			66.7	-0.094818			66.72	-0.005781
66.95	0.203262			66.73	-0.094851			66.76	-0.005528
66.99	0.203053			66.77	-0.095274			66.79	-0.005746
67.02	0.203244			66.8	-0.095563			66.83	-0.006153
67.06	0.203606			66.87	-0.096263			66.88	-0.007007
67.1	0.203703			66.88	-0.096288			66.9	-0.007255
67.15	0.203621			66.92	-0.096472			66.94	-0.0072
67.17	0.203458			66.95	-0.097047			66.97	-0.007087
67.2	0.203548			66.99	-0.097197			67.01	-0.007268
67.24	0.204114			67.02	-0.097827			67.04	-0.007858
67.28	0.203985			67.06	-0.098054			67.08	-0.008243
67.31	0.204029			67.09	-0.098078			67.12	-0.008105
67.35	0.202641			67.13	-0.098142			67.15	-0.007733
67.39	0.203413			67.19	-0.09913			67.2	-0.007346
67.42	0.204956			67.2	-0.09964			67.23	-0.007285
67.46	0.205589			67.24	-0.099938			67.26	-0.007393
67.49	0.20537			67.27	-0.099846			67.3	-0.007585
67.53	0.204988			67.31	-0.100285			67.34	-0.007032
67.56	0.204399			67.35	-0.100594			67.37	-0.006667
67.6	0.205082			67.38	-0.10157			67.41	-0.00722
67.64	0.205787			67.42	-0.10201			67.44	-0.007814
67.68	0.205809			67.45	-0.102024			67.48	-0.007275
67.71	0.205981			67.51	-0.102404			67.53	-0.006508
67.75	0.207126			67.53	-0.102896			67.55	-0.00584
67.82	0.20761			67.56	-0.103438			67.58	-0.005634
67.86	0.20787			67.6	-0.103989			67.62	-0.005992
67.9	0.207837			67.63	-0.104348			67.66	-0.006227
67.93	0.208423			67.68	-0.104578			67.7	-0.005426
67.97	0.209647			67.71	-0.104854			67.74	-0.005294
68.01	0.210894			67.75	-0.105172			67.77	-0.005747
68.04	0.211481			67.79	-0.105459			67.81	-0.005987
68.08	0.210698			67.84	-0.105373			67.87	-0.005242
68.12	0.210566			67.86	-0.105691			67.89	-0.00483
68.15	0.211819			67.9	-0.105858			67.92	-0.00439
68.19	0.212994			67.93	-0.106189			67.96	-0.004739
68.22	0.213677			67.97	-0.106166			68	-0.005352
68.26	0.213197			68.01	-0.105943			68.03	-0.004891
68.29	0.212769			68.04	-0.105961			68.07	-0.00433
68.33	0.212648			68.08	-0.105471			68.1	-0.00383
68.36	0.21296			68.12	-0.10588			68.14	-0.003207
68.4	0.213751			68.17	-0.106161			68.18	-0.003837
68.46	0.21451			68.19	-0.10581			68.21	-0.003573
68.48	0.214486			68.23	-0.105805			68.25	-0.00361
68.51	0.214443			68.26	-0.105863			68.28	-0.003071
68.55	0.214645			68.3	-0.10592			68.32	-0.002698
68.58	0.214285			68.33	-0.105938			68.36	-0.002506
68.62	0.214489			68.37	-0.105962			68.39	-0.00271
68.65	0.214079			68.4	-0.10572			68.43	-0.002813
68.69	0.214261			68.44	-0.105747			68.47	-0.002784
68.73	0.21579			68.49	-0.105425			68.52	-0.002241
68.78	0.216662			68.51	-0.105356			68.54	-0.001341
68.8	0.216957			68.55	-0.105567			68.57	-0.001348
68.84	0.215736			68.59	-0.105076			68.61	-0.00171
68.87	0.215685			68.62	-0.105414			68.64	-0.001567
68.91	0.21611			68.66	-0.105336			68.68	-0.001836
68.95	0.215193			68.69	-0.104897			68.72	-0.002002
68.98	0.215343			68.73	-0.10506			68.75	-0.002648
69.02	0.216344			68.76	-0.104586			68.79	-0.002446
69.05	0.217338			68.82	-0.103874			68.84	-0.001528
69.1	0.217292			68.84	-0.103963			68.86	-0.001186
69.12	0.217002			68.87	-0.104172			68.9	-0.001375
69.16	0.216119			68.91	-0.10421			68.93	-0.001469
69.2	0.21435			68.95	-0.103811			68.97	-0.001159
69.23	0.21304			68.98	-0.104228			69.01	-0.001175
69.27	0.212373			69.02	-0.104293			69.04	-0.001895
69.31	0.213327			69.06	-0.104061			69.08	-0.002161
69.34	0.214054			69.09	-0.103429			69.11	-0.001232
69.38	0.213953			69.14	-0.103449			69.16	-0.000958
69.43	0.214135			69.16	-0.103063			69.19	-0.000621
69.45	0.213605			69.2	-0.10285			69.22	-4.4e-05
69.48	0.213125			69.23	-0.10292			69.26	-0.000429
69.52	0.212777			69.27	-0.102976			69.3	-0.001579
69.56	0.211892			69.31	-0.102735			69.33	-0.002619
69.59	0.211671			69.34	-0.102167			69.37	-0.003117
69.63	0.211456			69.38	-0.101536			69.4	-0.00254
69.67	0.21181			69.42	-0.101292			69.44	-0.002496
69.7	0.211297			69.47	-0.100992			69.49	-0.002063
69.75	0.210538			69.49	-0.100537			69.51	-0.001706
69.78	0.210225			69.52	-0.100544			69.55	-0.002294
69.81	0.209694			69.56	-0.100438			69.58	-0.002197
69.85	0.20953			69.59	-0.10046			69.62	-0.002359
69.88	0.210053			69.63	-0.100672			69.66	-0.002768
69.92	0.209646			69.67	-0.1006			69.69	-0.002592
69.95	0.209311			69.7	-0.100645			69.73	-0.002416
69.99	0.20925			69.74	-0.100435			69.76	-0.002309
70.03	0.208598	18	0.557	69.8	-0.100522			69.81	-0.003035
70.08	0.208944			69.81	-0.10025			69.83	-0.003054
70.1	0.209725			69.85	-0.100037			69.87	-0.00294
70.14	0.208743			69.88	-0.100122			69.91	-0.003978
70.17	0.207442			69.92	-0.099891			69.94	-0.004159
70.21	0.205778			69.96	-0.099702			69.98	-0.00349
70.24	0.205916			69.99	-0.09946			70.02	-0.002854	18	0.552
70.28	0.20677			70.03	-0.099538	18	0.557	70.05	-0.002634
70.31	0.207175			70.06	-0.100067			70.09	-0.003776
70.35	0.20704			70.12	-0.100139			70.14	-0.004731
70.4	0.205487			70.14	-0.099808			70.16	-0.004166
70.42	0.204218			70.17	-0.099719			70.2	-0.003507
70.46	0.204546			70.21	-0.099804			70.23	-0.00371
70.5	0.204613			70.25	-0.100453			70.27	-0.004759
70.53	0.204279			70.28	-0.100184			70.3	-0.005382
70.57	0.204561			70.32	-0.10008			70.34	-0.004831
70.6	0.202587			70.35	-0.09996			70.38	-0.004197
70.64	0.203064			70.39	-0.099897			70.41	-0.00438
70.68	0.203174			70.42	-0.099813			70.47	-0.004182
70.73	0.202642			70.46	-0.10082			70.49	-0.005183
70.75	0.2018			70.5	-0.101603			70.52	-0.005917
70.78	0.201476			70.53	-0.103334			70.56	-0.005006
70.82	0.20155			70.57	-0.105753			70.59	-0.00469
70.86	0.201461			70.61	-0.108311			70.63	-0.005278
70.9	0.20176			70.64	-0.109316			70.66	-0.006058
70.93	0.201478			70.68	-0.108959			70.7	-0.006227
70.97	0.199823			70.71	-0.107274			70.74	-0.0063
71	0.199629			70.77	-0.104646			70.77	-0.006331
71.05	0.199773			70.78	-0.102643			70.81	-0.0064
71.07	0.199421			70.82	-0.10105			70.85	-0.00733
71.11	0.198785			70.86	-0.099546			70.88	-0.007739
71.14	0.198424			70.89	-0.098386			70.92	-0.007733
71.18	0.197989			70.93	-0.097268			70.96	-0.007025
71.21	0.198367			70.97	-0.096331			70.99	-0.006239
71.25	0.197302			71.01	-0.096064			71.03	-0.006629
71.29	0.196376			71.04	-0.095537			71.06	-0.007508
71.33	0.196369			71.1	-0.094777			71.11	-0.00756
71.39	0.196112			71.11	-0.094755			71.13	-0.006634
71.4	0.195925			71.15	-0.093947			71.17	-0.006702
71.44	0.19541			71.18	-0.092652			71.21	-0.006821
71.47	0.194604			71.22	-0.091019			71.25	-0.007156
71.51	0.194211			71.25	-0.090434			71.28	-0.006876
71.54	0.195154			71.29	-0.090883			71.32	-0.006619
71.59	0.196542			71.33	-0.091303			71.35	-0.007184
71.62	0.195548			71.37	-0.091317			71.39	-0.007222
71.66	0.19458			71.4	-0.091654			71.44	-0.007
71.75	0.195214			71.44	-0.092078			71.46	-0.006772
71.79	0.194204			71.47	-0.092452			71.49	-0.006163
71.82	0.192977			71.51	-0.092819			71.53	-0.00647
71.86	0.1932			71.54	-0.093377			71.57	-0.006914
71.89	0.194329			71.59	-0.093615			71.61	-0.007457
71.93	0.194486			71.62	-0.093389			71.64	-0.00607
71.97	0.194191			71.66	-0.094049			71.69	-0.005877
72.03	0.193847			71.7	-0.094144			71.72	-0.006301
72.04	0.191593			71.73	-0.094419			71.78	-0.006937
72.08	0.191156			71.77	-0.09434			71.79	-0.007022
72.11	0.19008			71.81	-0.088035			71.83	-0.006364
72.15	0.190685			71.84	-0.089179			71.86	-0.006059
72.19	0.191471			71.88	-0.09416			71.9	-0.007171
72.22	0.191603			71.91	-0.094106			71.94	-0.007846
72.26	0.191251			71.95	-0.094842			71.97	-0.006813
72.29	0.190952			71.98	-0.095703			72.01	-0.006247
72.35	0.190406			72.02	-0.096383			72.05	-0.006106
72.36	0.190075			72.07	-0.097204			72.1	-0.00556
72.4	0.18953			72.09	-0.098198			72.12	-0.006704
72.44	0.188893			72.13	-0.098564			72.16	-0.007637
72.47	0.187906			72.17	-0.098551			72.19	-0.008317
72.51	0.187265			72.2	-0.098491			72.23	-0.008483
72.55	0.186472			72.24	-0.09822			72.26	-0.006955
72.58	0.185207			72.28	-0.098241			72.3	-0.007202
72.62	0.184557			72.31	-0.098029			72.33	-0.008019
72.66	0.183819			72.35	-0.097821			72.37	-0.008024
72.69	0.182754			72.41	-0.097277			72.42	-0.00886
72.72	0.182035			72.42	-0.097421			72.44	-0.008891
72.76	0.182051			72.45	-0.097313			72.48	-0.008729
72.8	0.182213			72.49	-0.097103			72.52	-0.00919
72.83	0.181005			72.53	-0.096987			72.55	-0.009328
72.87	0.178596			72.56	-0.09659			72.59	-0.009831
72.91	0.177473			72.6	-0.0965			72.62	-0.009777
72.94	0.177191			72.64	-0.09639			72.66	-0.009928
73	0.176124			72.67	-0.096159			72.69	-0.010082
73.02	0.175447			72.73	-0.095904			72.75	-0.009989
73.05	0.17408			72.74	-0.095397			72.77	-0.010845
73.09	0.173544			72.78	-0.094801			72.8	-0.011008
73.12	0.173413			72.82	-0.094444			72.84	-0.011336
73.16	0.172968			72.85	-0.09442			72.88	-0.010411
73.19	0.172559			72.89	-0.094828			72.91	-0.010228
73.23	0.171593			72.92	-0.094963			72.95	-0.011094
73.27	0.17026			72.96	-0.09458			72.99	-0.012121
73.31	0.169938			73	-0.094226			73.02	-0.011931
73.34	0.170069			73.05	-0.094143			73.07	-0.011515
73.38	0.169199			73.07	-0.093978			73.09	-0.011582
73.41	0.168252			73.11	-0.093714			73.13	-0.011912
73.45	0.167242			73.14	-0.093207			73.16	-0.012359
73.48	0.167588			73.18	-0.093171			73.2	-0.011884
73.52	0.166859			73.21	-0.093299			73.24	-0.0118
73.55	0.166007			73.25	-0.093096			73.28	-0.011956
73.59	0.165265			73.28	-0.093487			73.31	-0.011796
73.63	0.164698			73.32	-0.092976			73.35	-0.01274
73.66	0.165015			73.38	-0.093386			73.4	-0.013224
73.7	0.164511			73.4	-0.093561			73.42	-0.013139
73.74	0.164287			73.43	-0.093554			73.45	-0.01333
73.77	0.163969			73.47	-0.093057			73.49	-0.013639
73.81	0.162808			73.5	-0.09256			73.52	-0.014094
73.85	0.162193			73.54	-0.092299			73.56	-0.01402
73.88	0.162438			73.57	-0.088879			73.6	-0.014278
73.93	0.162214	19	0.555	73.61	-0.092813			73.63	-0.014882
73.95	0.161111			73.64	-0.093455			73.67	-0.015518
73.99	0.159865			73.68	-0.092676			73.73	-0.016607
74.02	0.158549			73.72	-0.091858			73.74	-0.017582
74.06	0.157973			73.76	-0.091072			73.78	-0.018134
74.1	0.156637			73.79	-0.09036			73.81	-0.022705
74.14	0.1555			73.83	-0.089935			73.85	0.017193
74.17	0.154605			73.87	-0.089582			73.89	0.11023
74.21	0.153436			73.9	-0.088851	19	0.552	73.92	-0.033471	19	0.558
74.26	0.152725			73.94	-0.088273			73.96	-0.033272
74.28	0.152109			73.97	-0.087938			73.99	-0.004826
74.31	0.151283			74.02	-0.087621			74.05	-0.002213
74.35	0.150198			74.04	-0.086704			74.07	-0.011989
74.38	0.149217			74.08	-0.086036			74.11	-0.021315
74.42	0.14929			74.11	-0.085841			74.14	-0.023347
74.46	0.148662			74.15	-0.085892			74.18	-0.024696
74.5	0.147027			74.19	-0.085728			74.21	-0.025591
74.53	0.145695			74.23	-0.085352			74.25	-0.025259
74.59	0.144758			74.26	-0.08516			74.28	-0.025245
74.6	0.143938			74.3	-0.084824			74.32	-0.024627
74.64	0.142933			74.36	-0.084759			74.37	-0.024204
74.67	0.142229			74.37	-0.084686			74.39	-0.024011
74.71	0.141816			74.4	-0.084464			74.43	-0.022894
74.75	0.141415			74.44	-0.08429			74.47	-0.024899
74.78	0.140414			74.47	-0.084009			74.5	-0.025168
74.82	0.138989			74.51	-0.084263			74.54	-0.02537
74.86	0.137557			74.55	-0.084254			74.57	-0.026425
74.91	0.135964			74.59	-0.084182			74.61	-0.027371
74.94	0.135269			74.62	-0.084248			74.64	-0.027955
74.97	0.134079			74.68	-0.084279			74.7	-0.028065
75	0.133987			74.69	-0.084408			74.72	-0.028439
75.04	0.134453			74.73	-0.084388			74.75	-0.029091
75.07	0.134062			74.77	-0.084423			74.79	-0.029346
75.11	0.133641			74.8	-0.084569			74.82	-0.028946
75.14	0.132763			74.84	-0.085083			74.86	-0.029001
75.18	0.131818			74.87	-0.08536			74.9	-0.029751
75.24	0.130984			74.91	-0.085796			74.94	-0.030166
75.25	0.130092			74.95	-0.086173			74.97	-0.030966
75.29	0.128821			75	-0.086409			75.02	-0.031497
75.33	0.127921			75.02	-0.086374			75.04	-0.031945
75.36	0.127115			75.06	-0.086166			75.08	-0.032
75.4	0.126541			75.09	-0.086325			75.11	-0.031244
75.43	0.125459			75.13	-0.086611			75.15	-0.031226
75.47	0.124677			75.16	-0.086527			75.18	-0.031485
75.51	0.122488			75.2	-0.086819			75.22	-0.031541
75.6	0.121763			75.23	-0.08705			75.26	-0.032001
75.64	0.121125			75.27	-0.08721			75.3	-0.032198
75.68	0.120384			75.33	-0.087431			75.33	-0.032332
75.71	0.119123			75.34	-0.087547			75.37	-0.032657
75.75	0.117788			75.38	-0.087711			75.4	-0.033243
75.79	0.117068			75.42	-0.087858			75.44	-0.033697
75.82	0.116056			75.46	-0.088133			75.48	-0.033582
75.88	0.114854			75.49	-0.088332			75.52	-0.033623
75.89	0.113661			75.53	-0.088517			75.55	-0.034127
75.93	0.112624			75.57	-0.088817			75.6	-0.034299
75.96	0.111906			75.62	-0.089042			75.65	-0.034689
76	0.111377			75.64	-0.089089			75.67	-0.034516
76.04	0.110592			75.67	-0.089206			75.7	-0.034866
76.07	0.109776			75.71	-0.089363			75.74	-0.035276
76.11	0.108373			75.75	-0.08957			75.77	-0.03582
76.14	0.107423			75.78	-0.089929			75.81	-0.036453
76.2	0.106652			75.82	-0.090055			75.85	-0.03687
76.22	0.105824			75.86	-0.090384			75.88	-0.036925
76.26	0.104872	20	0.333	75.89	-0.090731			75.92	-0.037132
76.29	0.103904			75.95	-0.09093			75.97	-0.037641
76.33	0.103359			75.97	-0.090952			75.99	-0.038294
76.36	0.102848			76	-0.091146			76.03	-0.038619
76.4	0.101898			76.04	-0.091248			76.06	-0.038652
76.43	0.100892			76.07	-0.091369			76.1	-0.03866
76.47	0.099842			76.11	-0.09156			76.14	-0.038939
76.53	0.099101			76.15	-0.091817			76.17	-0.039544
76.54	0.098452			76.18	-0.092064			76.21	-0.04023
76.58	0.097994			76.22	-0.092229			76.24	-0.040541
76.62	0.097365			76.27	-0.092439			76.3	-0.040765	20	0.341
76.65	0.096418			76.29	-0.092848	20	0.341	76.32	-0.041145
76.69	0.095217			76.33	-0.093113			76.35	-0.041781
76.72	0.094423			76.36	-0.093137			76.39	-0.042197
76.76	0.093843			76.4	-0.093474			76.43	-0.041996
76.79	0.092786			76.43	-0.093817			76.46	-0.042458
76.85	0.091599			76.47	-0.094126			76.5	-0.04316
76.87	0.090484			76.5	-0.093569			76.53	-0.043756
76.9	0.089842			76.54	-0.094356			76.57	-0.044156
76.94	0.088904			76.6	-0.094536			76.62	-0.044244
76.98	0.087871			76.61	-0.094548			76.64	-0.044337
77.01	0.086798			76.65	-0.094852			76.68	-0.044618
77.05	0.085987			76.69	-0.094984			76.71	-0.044908
77.09	0.084771			76.73	-0.095192			76.75	-0.045538
77.12	0.083768			76.76	-0.095343			76.79	-0.045803
77.17	0.08315			76.8	-0.095547			76.82	-0.04618
77.19	0.08229			76.83	-0.095929			76.86	-0.0465
77.23	0.081315			76.87	-0.096248			76.9	-0.04707
77.26	0.080735			76.93	-0.096574			76.95	-0.047637
77.3	0.080416			76.94	-0.096876			76.97	-0.048222
77.34	0.079904			76.97	-0.097337			77	-0.048412
77.37	0.078852			77.01	-0.097708			77.04	-0.048867
77.41	0.078255			77.05	-0.097775			77.07	-0.049663
77.45	0.077965			77.08	-0.097926			77.11	-0.050177
77.5	0.077609			77.12	-0.098182			77.15	-0.050248
77.52	0.07768			77.16	-0.09839			77.18	-0.050489
77.55	0.077696			77.19	-0.09844			77.22	-0.050719
77.59	0.077449			77.25	-0.09851			77.28	-0.051219
77.62	0.077085			77.26	-0.098566			77.29	-0.051484
77.66	0.076787			77.3	-0.098587			77.33	-0.051618
77.7	0.076804			77.33	-0.098646			77.36	-0.051566
77.73	0.076557			77.37	-0.098919			77.4	-0.051437
77.77	0.076557			77.41	-0.09923			77.43	-0.051751
79.87	0.076557	A	0.299	77.44	-0.099581			77.47	-0.052217
				77.48	-0.099657			77.51	-0.052563
				77.52	-0.099701			77.54	-0.052694
				77.55	-0.099687			77.59	-0.052888
				77.59	-0.099947			77.62	-0.053024
				77.63	-0.100088			77.65	-0.053055
				77.66	-0.100094			77.69	-0.053115
				77.7	-0.100254			77.73	-0.053413
				77.73	-0.100165			77.76	-0.053746
				77.77	-0.10024			77.8	-0.05387
				77.8	-0.10024			79.9	-0.05387	A	0.299
				79.9	-0.10024	A	0.299
