# Supplementary material for: Methotrimeprazine is a neuroprotective antiviral in JEV infection via adaptive ER stress and autophagy
Source: EMBO Mol Med. 2024 Jan 2;16(1):185–217. doi: 10.1038/s44321-023-00014-w (PMC10897192; doi:10.1038/s44321-023-00014-w)
Supplement: Supplementary file 9 — Source Data Fig. 7 [file 44321_2023_14_MOESM9_ESM.zip › Figure 7/Fig 7H/GAPDH.xlsx]

## Sheet: Sheet1
			%mRNA
		MOCK	JEV	JEV+MTP
	80S	0.833076	0.895095	4.28266
		0.245567	2.68576	6.27883
		3.45574	2.55772	2.11394
	Polysomes	2.93584	1.02845	6.50925
		4.498	18.6045	2.57981
		8.09276	5.90158	5.36432
		6.01662	12.7966	4.79558
		16.2311	4.8908	34.0733
		3.76347	14.0517	4.17476
		13.837	17.2823	7.6727
		24.2023	19.1374	18.8773
