# Supplementary material for: Methotrimeprazine is a neuroprotective antiviral in JEV infection via adaptive ER stress and autophagy
Source: EMBO Mol Med. 2024 Jan 2;16(1):185–217. doi: 10.1038/s44321-023-00014-w (PMC10897192; doi:10.1038/s44321-023-00014-w)
Supplement: Supplementary file 9 — Source Data Fig. 7 [file 44321_2023_14_MOESM9_ESM.zip › Figure 7/Fig 7I/JEV.xlsx]

## Sheet: Sheet1
		% mRNA
		JEV	JEV+MTP
	80S	9.47867	9.35804
		8.78519	11.2748
		4.82305	6.19161
	Polysomes	3.82776	5.88694
		7.07282	5.58411
		5.35533	5.94729
		23.5155	6.34341
		4.20317	20.4315
		10.9363	7.01105
		6.07656	7.48291
		6.29149	6.9779
		9.69127	7.51536
