# Supplementary material for: Methotrimeprazine is a neuroprotective antiviral in JEV infection via adaptive ER stress and autophagy
Source: EMBO Mol Med. 2024 Jan 2;16(1):185–217. doi: 10.1038/s44321-023-00014-w (PMC10897192; doi:10.1038/s44321-023-00014-w)
Supplement: Supplementary file 9 — Source Data Fig. 7 [file 44321_2023_14_MOESM9_ESM.zip › Figure 7/Fig 7J/P to M ratio.xlsx]

## Sheet: Sheet1
	ATG7 KO
				AREA UNDER PEAK	P/M
	EXP1	MOCK	MONOSOME (80S)	35370	0.689143
			POLYSOME	24375
		JEV	MONOSOME (80S)	53504	0.710526
			POLYSOME	38016
		JEV+MTP	MONOSOME (80S)	48490	0.764075
			POLYSOME	37050
	EXP2	MOCK	MONOSOME (80S)	37740	1.00689
			POLYSOME	38000
		JEV	MONOSOME (80S)	28560	0.772129
			POLYSOME	22052
		JEV+MTP	MONOSOME (80S)	30672	0.942097
			POLYSOME	28896
