# Supplementary material for: Methotrimeprazine is a neuroprotective antiviral in JEV infection via adaptive ER stress and autophagy
Source: EMBO Mol Med. 2024 Jan 2;16(1):185–217. doi: 10.1038/s44321-023-00014-w (PMC10897192; doi:10.1038/s44321-023-00014-w)
Supplement: Supplementary file 9 — Source Data Fig. 7 [file 44321_2023_14_MOESM9_ESM.zip › Figure 7/Fig 7J/Polysome profile.xlsx]

## Sheet: Sheet1
MOCK				JEV				JEV+MTP
Position(mm)	Absorbance	Fraction Number	Fraction Volume(ml)	Position(mm)	Absorbance	Fraction Number	Fraction Volume(ml)	Position(mm)	Absorbance	Fraction Number	Fraction Volume(ml)
8.01	2.74255			8.03	2.92643			8.01	3.5865
8.05	2.70395			8.06	2.87581			8.05	3.48848
8.09	2.66192			8.1	2.83474			8.08	3.37573
8.12	2.62364			8.13	2.79469			8.12	3.28235
8.16	2.58481			8.17	2.7532			8.16	3.19439
8.2	2.5487			8.21	2.71681			8.19	3.13904
8.23	2.51597			8.25	2.67835			8.23	3.08786
8.27	2.47739			8.28	2.63771			8.27	3.03466
8.3	2.4468			8.32	2.60065			8.3	3.0555
8.34	2.4184			8.36	2.56205			8.34	3.00399
8.37	2.38646			8.39	2.52351			8.37	2.92054
8.41	2.35065			8.43	2.48578			8.41	2.86862
8.45	2.31922			8.46	2.45081			8.44	2.84091
8.48	2.28609			8.5	2.41988			8.48	2.80591
8.52	2.25347			8.53	2.3898			8.52	2.79406
8.56	2.22626			8.57	2.35327			8.55	2.71565
8.59	2.19958			8.61	2.3185			8.59	2.65928
8.63	2.17583			8.64	2.28827			8.63	2.60906
8.66	2.1523			8.68	2.25183			8.66	2.55849
8.7	2.12322			8.72	2.22024			8.7	2.51353
8.73	2.09587			8.75	2.1929			8.73	2.47459
8.77	2.0697			8.79	2.17009			8.77	2.43812
8.81	2.04637			8.82	2.14935			8.81	2.40677
8.84	2.02227			8.86	2.1198			8.84	2.38614
8.88	1.99679			8.89	2.09406			8.88	2.36198
8.92	1.97082			8.93	2.06587			8.91	2.32691
8.95	1.94659			8.97	2.03669			8.95	2.2961
8.99	1.92648			9	2.01552			8.99	2.27062
9.03	1.90982			9.04	1.98822			9.02	2.24464
9.06	1.88748			9.08	1.95724			9.06	2.21682
9.1	1.86257			9.11	1.93383			9.1	2.1866
9.13	1.84009			9.15	1.90743			9.13	2.1595
9.17	1.81946			9.18	1.88874			9.17	2.13904
9.2	1.79952			9.22	1.86601			9.2	2.10968
9.24	1.77978			9.26	1.84095			9.24	2.08541
9.28	1.75765			9.29	1.81547			9.27	2.05693
9.31	1.7311			9.33	1.79219			9.31	2.02786
9.36	1.7079			9.37	1.77526			9.35	1.99816
9.39	1.67834			9.4	1.74461			9.39	1.95561
9.45	1.65752			9.46	1.72369			9.44	1.92477
9.48	1.63715			9.49	1.7004			9.48	1.89534
9.52	1.6175			9.53	1.67638			9.52	1.86469
9.56	1.5971			9.56	1.65652			9.55	1.83753
9.59	1.58173			9.6	1.63724			9.59	1.81214
9.63	1.56378			9.64	1.61551			9.63	1.78729
9.66	1.54309			9.67	1.59478			9.66	1.75802
9.7	1.52444			9.71	1.5737			9.7	1.73441
9.73	1.50366			9.75	1.55915			9.73	1.70701
9.77	1.4868			9.78	1.54177			9.77	1.67828
9.81	1.47289			9.82	1.52051			9.8	1.65596
9.84	1.45524			9.86	1.50279			9.84	1.63203
9.88	1.4378			9.89	1.48365			9.87	1.61004
9.92	1.42205			9.93	1.46398			9.91	1.58672
9.95	1.40857			9.96	1.44787			9.95	1.56653
9.99	1.39361			10	1.4304			9.99	1.54772
10.02	1.3785			10.03	1.41269			10.02	1.52571
10.06	1.36474			10.07	1.39643			10.06	1.50205
10.09	1.35062			10.11	1.37939			10.09	1.48113
10.13	1.33702			10.14	1.36732			10.13	1.46569
10.17	1.32287			10.18	1.35161			10.16	1.44454
10.2	1.30636			10.22	1.33803			10.2	1.42667
10.24	1.29138			10.25	1.31916			10.24	1.40117
10.28	1.27396			10.29	1.30624			10.27	1.37931
10.31	1.25854			10.32	1.29384			10.31	1.36182
10.35	1.24528			10.36	1.27641			10.35	1.34543
10.39	1.23019			10.39	1.26201			10.38	1.32896
10.42	1.21308			10.43	1.24456			10.42	1.30985
10.46	1.19854			10.47	1.22936			10.46	1.29138
10.49	1.18446			10.5	1.21625			10.49	1.27431
10.53	1.17184			10.54	1.20155			10.53	1.25863
10.56	1.15908			10.58	1.18792			10.56	1.24194
10.6	1.14673			10.61	1.16834			10.6	1.22814
10.64	1.1328			10.65	1.15314			10.63	1.20919
10.67	1.11847			10.68	1.138			10.67	1.19269
10.71	1.10404			10.72	1.12732			10.71	1.17406
10.75	1.0918			10.76	1.11223			10.74	1.1587
10.78	1.0811			10.79	1.10213			10.78	1.1436
10.82	1.07005			10.83	1.08572			10.82	1.12345
10.85	1.06015			10.86	1.07228			10.85	1.10857
10.89	1.04957			10.9	1.05883			10.89	1.09183
10.92	1.04081			10.94	1.04357			10.92	1.07991
10.96	1.0297			10.97	1.02728			10.96	1.06289
11	1.01939			11.01	1.01472			10.99	1.04791
11.03	1.01011			11.05	1.00243			11.03	1.03337
11.07	1.00095			11.08	0.991494			11.07	1.01849
11.11	0.993422			11.12	0.977814			11.1	1.00411
11.14	0.981797			11.15	0.966331			11.14	0.992042
11.18	0.976926			11.19	0.956308			11.18	0.97857
11.21	0.960583			11.22	0.949065			11.21	0.965829
11.25	0.952583			11.26	0.93718			11.25	0.953964
11.29	0.945388			11.3	0.924486			11.29	0.93837
11.32	0.933234			11.33	0.913184			11.32	0.924651
11.36	0.901414			11.37	0.904089			11.36	0.911015
11.4	0.895516			11.41	0.893793			11.39	0.89726
11.43	0.893274			11.44	0.878793			11.43	0.886599
11.47	0.883911			11.48	0.866742			11.46	0.877058
11.5	0.872938			11.51	0.856343			11.5	0.867684
11.54	0.862519			11.55	0.842391			11.54	0.856165
11.57	0.852827			11.59	0.829645			11.57	0.844834
11.61	0.843299			11.62	0.819894			11.61	0.832725
11.65	0.833565			11.66	0.814825	3	0.554	11.65	0.819715
11.68	0.823084	3	0.554	11.69	0.806323			11.68	0.808775	3	0.554
11.72	0.814914			11.73	0.796767			11.72	0.795604
11.76	0.806236			11.77	0.784001			11.75	0.781896
11.79	0.797255			11.8	0.77436			11.79	0.771284
11.83	0.787573			11.84	0.762034			11.82	0.757724
11.86	0.778146			11.88	0.751248			11.86	0.7472
11.9	0.771504			11.91	0.740382			11.9	0.736667
11.93	0.763122			11.95	0.729778			11.93	0.723476
11.97	0.755179			11.98	0.717012			11.97	0.713518
12.01	0.746469			12.02	0.705555			12.01	0.702883
12.04	0.739209			12.05	0.695476			12.04	0.692835
12.08	0.731998			12.09	0.683509			12.08	0.686098
12.12	0.722692			12.13	0.674051			12.11	0.675714
12.15	0.7117			12.16	0.665896			12.15	0.665189
12.19	0.702421			12.2	0.655798			12.19	0.654856
12.23	0.693564			12.24	0.646887			12.22	0.643004
12.26	0.68427			12.27	0.636361			12.26	0.635377
12.3	0.676919			12.31	0.626523			12.29	0.626671
12.33	0.668352			12.34	0.615976			12.33	0.615828
12.37	0.660713			12.38	0.60785			12.37	0.606566
12.4	0.653697			12.41	0.597619			12.4	0.598228
12.44	0.645637			12.45	0.588618			12.44	0.590608
12.48	0.637884			12.49	0.579137			12.48	0.581579
12.51	0.630462			12.52	0.569598			12.51	0.573733
12.55	0.622258			12.56	0.561455			12.55	0.56363
12.59	0.614731			12.6	0.553045			12.58	0.555573
12.62	0.606355			12.64	0.54646			12.62	0.546687
12.66	0.598944			12.67	0.540197			12.65	0.539223
12.69	0.593151			12.71	0.532402			12.69	0.534375
12.73	0.585445			12.74	0.524799			12.72	0.524194
12.76	0.578334			12.78	0.517146			12.76	0.515725
12.8	0.572542			12.81	0.510711			12.8	0.508673
12.84	0.566293			12.85	0.503701			12.84	0.502713
12.87	0.560788			12.88	0.496462			12.87	0.495
12.91	0.555236			12.92	0.488237			12.91	0.487577
12.95	0.548394			12.96	0.48186			12.94	0.481216
12.98	0.541171			12.99	0.483311			12.98	0.474309
13.02	0.532727			13.03	0.473118			13.02	0.469986
13.05	0.525726			13.07	0.46372			13.05	0.464181
13.09	0.51807			13.1	0.457525			13.09	0.45963
13.13	0.510596			13.14	0.452652			13.12	0.454672
13.16	0.502673			13.17	0.447823			13.16	0.452109
13.2	0.495441			13.22	0.444313			13.2	0.445895
13.24	0.489755			13.25	0.434698			13.24	0.440706
13.28	0.479325			13.29	0.424132			13.27	0.429458
13.33	0.473973			13.34	0.419062			13.33	0.422329
13.36	0.467989			13.38	0.414388			13.37	0.413895
13.4	0.461924			13.42	0.407023			13.4	0.40802
13.43	0.456016			13.46	0.400693			13.44	0.399102
13.47	0.45133			13.49	0.394264			13.47	0.392002
13.51	0.44732			13.53	0.390727			13.51	0.387458
13.54	0.442073			13.56	0.387108			13.55	0.381959
13.58	0.43591			13.6	0.382138			13.58	0.377972
13.62	0.431572			13.63	0.377174			13.62	0.372461
13.65	0.428686			13.67	0.372325			13.65	0.365635
13.69	0.425092			13.7	0.368427			13.69	0.360482
13.73	0.420672			13.74	0.364378			13.73	0.356309
13.76	0.41637			13.78	0.359945			13.76	0.352468
13.8	0.412183			13.82	0.356218			13.8	0.347776
13.83	0.407907			13.85	0.352074			13.84	0.342474
13.87	0.403656			13.89	0.349836			13.87	0.339527
13.9	0.400412			13.92	0.347485			13.91	0.333836
13.94	0.394377			13.96	0.343755			13.94	0.329414
13.98	0.390036			13.99	0.339518			13.98	0.324705
14.02	0.386473			14.03	0.337731			14.01	0.320236
14.05	0.381407			14.07	0.332085			14.05	0.317781
14.09	0.376662			14.1	0.328274			14.08	0.315245
14.12	0.371827			14.14	0.323355			14.12	0.310769
14.16	0.368042			14.17	0.318964			14.16	0.306716
14.19	0.364338			14.21	0.316553			14.2	0.303469
14.23	0.360537			14.25	0.313089			14.23	0.299722
14.26	0.356611			14.29	0.308887			14.27	0.296338
14.3	0.354083			14.32	0.302422			14.3	0.293209
14.34	0.350394			14.36	0.298073			14.34	0.289893
14.38	0.346637			14.39	0.29307			14.37	0.287799
14.41	0.34343			14.43	0.287911			14.41	0.285277
14.45	0.338964			14.46	0.284753			14.44	0.282282
14.48	0.334112			14.5	0.281837			14.48	0.280395
14.52	0.329462			14.53	0.280162			14.52	0.27692
14.55	0.325485			14.57	0.277046			14.56	0.274785
14.59	0.321849			14.61	0.27392			14.59	0.272657
14.63	0.31748			14.65	0.270438			14.63	0.268792
14.66	0.314866			14.68	0.266573			14.67	0.264527
14.7	0.311962			14.72	0.26357			14.7	0.263484
14.73	0.307716			14.75	0.259819			14.74	0.258492
14.77	0.303866			14.79	0.256547			14.77	0.255157
14.81	0.301111			14.82	0.253034			14.81	0.251615
14.85	0.29772			14.86	0.250013			14.84	0.248258
14.88	0.295441			14.9	0.246625			14.88	0.245991
14.92	0.293144			14.93	0.244673			14.92	0.243678
14.95	0.288839			14.97	0.242292			14.95	0.241708
14.99	0.284983			15.01	0.24244			14.99	0.239095
15.02	0.28073			15.04	0.236348			15.03	0.234322
15.06	0.27715			15.08	0.232524			15.06	0.232636
15.09	0.274556			15.12	0.23107			15.1	0.229448
15.13	0.272155			15.15	0.228655			15.13	0.22813
15.17	0.268822			15.19	0.227448			15.17	0.225851
15.21	0.265681			15.22	0.225832			15.2	0.22272
15.24	0.262251			15.26	0.220054			15.24	0.22153
15.28	0.260217			15.29	0.217665			15.27	0.21936
15.31	0.257315			15.33	0.215479			15.31	0.218105
15.35	0.254748			15.37	0.213248			15.35	0.215587
15.38	0.251935			15.4	0.208996			15.39	0.213387
15.42	0.250022			15.44	0.207903			15.42	0.21183
15.45	0.246889			15.48	0.207709			15.46	0.208772
15.49	0.244702			15.51	0.206549			15.49	0.206656
15.53	0.243095			15.55	0.205994			15.53	0.205044
15.57	0.241324	4	0.554	15.58	0.203636	4	0.56	15.57	0.203434	4	0.554
15.6	0.239027			15.62	0.202589			15.6	0.200722
15.64	0.235921			15.65	0.200735			15.64	0.198856
15.67	0.234367			15.69	0.200639			15.67	0.198577
15.71	0.232633			15.73	0.199184			15.71	0.196858
15.75	0.232734			15.76	0.195958			15.75	0.194909
15.78	0.231063			15.8	0.196079			15.78	0.193566
15.82	0.229522			15.83	0.194225			15.82	0.192354
15.85	0.228183			15.87	0.195061			15.86	0.190797
15.89	0.227652			15.91	0.195157			15.89	0.188987
15.92	0.227131			15.95	0.194597			15.93	0.188476
15.96	0.224339			15.98	0.193428			15.96	0.187788
16	0.222024			16.02	0.196108			16	0.187257
16.03	0.220182			16.05	0.197005			16.03	0.186361
16.07	0.219425			16.09	0.197955			16.07	0.186274
16.11	0.219286			16.12	0.196791			16.11	0.186697
16.14	0.217762			16.16	0.197037			16.14	0.185124
16.18	0.217311			16.19	0.197913			16.18	0.185082
16.22	0.2172			16.23	0.199147			16.22	0.184987
16.25	0.217949			16.27	0.201145			16.25	0.184196
16.29	0.219484			16.31	0.203448			16.29	0.190235
16.32	0.221074			16.34	0.203612			16.32	0.184412
16.36	0.22098			16.38	0.206966			16.36	0.184972
16.39	0.222396			16.41	0.210287			16.4	0.185898
16.43	0.223796			16.45	0.211662			16.43	0.186376
16.47	0.225669			16.48	0.214072			16.47	0.189328
16.5	0.226769			16.52	0.216837			16.5	0.189364
16.54	0.228373			16.55	0.220331			16.54	0.190551
16.58	0.231116			16.59	0.224597			16.58	0.19269
16.61	0.232893			16.63	0.228468			16.61	0.194378
16.65	0.235245			16.67	0.231948			16.65	0.197767
16.68	0.237483			16.7	0.236242			16.69	0.199477
16.72	0.239696			16.74	0.241166			16.72	0.202167
16.75	0.242261			16.78	0.247029			16.76	0.206392
16.79	0.245353			16.81	0.251934			16.79	0.209141
16.83	0.25048			16.85	0.257629			16.83	0.212876
16.86	0.254914			16.88	0.262184			16.86	0.217119
16.9	0.258104			16.92	0.268193			16.9	0.221317
16.94	0.262879			16.95	0.274853			16.94	0.226385
16.97	0.267674			16.99	0.281692			16.97	0.232473
17.01	0.271605			17.02	0.286602			17.01	0.234105
17.04	0.276668			17.06	0.292199			17.05	0.240318
17.08	0.281983			17.1	0.299168			17.08	0.245429
17.12	0.28595			17.14	0.30593			17.12	0.25129
17.16	0.292189			17.17	0.314775			17.16	0.259858
17.21	0.297592			17.23	0.322859			17.22	0.266432
17.25	0.303061			17.26	0.329824			17.25	0.27265
17.28	0.308914			17.3	0.336697			17.29	0.279039
17.32	0.314864			17.34	0.346644			17.32	0.287047
17.35	0.321899			17.37	0.352881			17.36	0.293376
17.39	0.329155			17.41	0.36136			17.4	0.300886
17.42	0.336213			17.45	0.369511			17.43	0.307857
17.46	0.343228			17.48	0.377292			17.47	0.315491
17.5	0.349341			17.52	0.385375			17.51	0.324371
17.54	0.356163			17.55	0.39465			17.54	0.331448
17.57	0.362954			17.59	0.403765			17.58	0.340138
17.61	0.370534			17.62	0.411291			17.61	0.349086
17.64	0.377902			17.66	0.419254			17.65	0.356478
17.68	0.384185			17.7	0.42787			17.69	0.364767
17.72	0.391791			17.73	0.436583			17.72	0.373612
17.75	0.39933			17.77	0.444259			17.76	0.38182
17.79	0.407768			17.81	0.453492			17.79	0.391185
17.82	0.414983			17.84	0.460843			17.83	0.400473
17.86	0.422202			17.88	0.469421			17.87	0.409472
17.89	0.429671			17.91	0.477872			17.9	0.4191
17.93	0.436982			17.95	0.485366			17.94	0.427424
17.97	0.444123			17.98	0.493723			17.98	0.440036
18.01	0.451487			18.02	0.500842			18.01	0.448365
18.04	0.459627			18.06	0.507917			18.05	0.456332
18.08	0.467325			18.09	0.515364			18.08	0.465251
18.11	0.47501			18.13	0.522628			18.12	0.47342
18.15	0.482527			18.17	0.530301			18.15	0.484587
18.18	0.489806			18.2	0.535886			18.19	0.492073
18.22	0.497272			18.24	0.542468			18.23	0.500823
18.25	0.503222			18.28	0.548546			18.26	0.509856
18.29	0.511228			18.31	0.555429			18.3	0.518041
18.33	0.518415			18.35	0.561528			18.34	0.526885
18.37	0.525748			18.38	0.567358			18.37	0.535818
18.4	0.532883			18.42	0.571943			18.41	0.544101
18.44	0.539053			18.45	0.576771			18.44	0.551981
18.47	0.546464			18.49	0.582416			18.48	0.559498
18.51	0.552241			18.53	0.586826			18.52	0.566769
18.54	0.559279			18.56	0.592306			18.55	0.574431
18.58	0.564628			18.6	0.596489			18.59	0.58115
18.62	0.570334			18.64	0.600979			18.62	0.587938
18.65	0.576554			18.67	0.605066			18.66	0.593826
18.69	0.581859			18.71	0.607648			18.7	0.599472
18.73	0.587399			18.74	0.612259			18.73	0.60634
18.76	0.591467			18.78	0.613491			18.77	0.61081
18.8	0.595998			18.81	0.616074			18.81	0.61644
18.84	0.600301			18.85	0.618401			18.84	0.620689
18.87	0.604249			18.89	0.619684			18.88	0.624405
18.91	0.60776			18.92	0.622292			18.91	0.630363
18.94	0.610791			18.96	0.622171			18.95	0.632281
18.98	0.614235			19	0.623442			18.98	0.635356
19.01	0.616961			19.03	0.624207			19.02	0.638559
19.05	0.618803			19.07	0.623891			19.06	0.640156
19.09	0.620803			19.11	0.623814			19.09	0.64289
19.12	0.622785			19.14	0.623107			19.13	0.645446
19.16	0.624653			19.18	0.622252			19.17	0.646981
19.2	0.62556			19.21	0.620727			19.2	0.646944
19.23	0.627109			19.25	0.619311			19.24	0.64762
19.27	0.627249			19.28	0.617825			19.27	0.647947
19.3	0.627545			19.32	0.615352			19.31	0.648124
19.34	0.628645			19.36	0.613509			19.34	0.648743
19.37	0.628407			19.39	0.610861			19.38	0.648256
19.41	0.628418			19.43	0.608639			19.42	0.647228
19.45	0.627497	5	0.554	19.47	0.604961	5	0.554	19.45	0.646154	5	0.554
19.48	0.626839			19.5	0.603797			19.49	0.644963
19.52	0.625707			19.54	0.598604			19.53	0.64338
19.56	0.623909			19.57	0.594715			19.56	0.64079
19.59	0.622647			19.61	0.591403			19.6	0.638478
19.63	0.621104			19.64	0.587176			19.64	0.635751
19.67	0.619056			19.68	0.583414			19.67	0.633379
19.7	0.617042			19.72	0.578431			19.71	0.631378
19.74	0.614945			19.75	0.573757			19.74	0.627594
19.77	0.61237			19.79	0.569316			19.78	0.624396
19.81	0.609609			19.83	0.564274			19.81	0.620977
19.84	0.605981			19.86	0.559564			19.85	0.616996
19.88	0.602684			19.9	0.553563			19.89	0.613298
19.92	0.600128			19.94	0.548677			19.92	0.609135
19.95	0.609701			19.97	0.543973			19.96	0.604234
19.99	0.592025			20.01	0.537711			20	0.60034
20.03	0.587756			20.04	0.531811			20.03	0.597623
20.06	0.585061			20.08	0.525748			20.07	0.591361
20.1	0.583503			20.11	0.519277			20.1	0.586558
20.13	0.581729			20.15	0.51243			20.14	0.580996
20.17	0.574671			20.18	0.506688			20.18	0.57606
20.2	0.569871			20.22	0.500532			20.21	0.570438
20.24	0.565336			20.26	0.493969			20.25	0.565721
20.28	0.560923			20.3	0.487486			20.28	0.560493
20.31	0.556073			20.33	0.48076			20.32	0.554809
20.35	0.551343			20.37	0.47354			20.36	0.549676
20.39	0.547507			20.4	0.467078			20.39	0.544323
20.42	0.543003			20.44	0.461115			20.43	0.539188
20.46	0.538373			20.47	0.454028			20.47	0.533585
20.5	0.532588			20.51	0.447739			20.5	0.52856
20.53	0.527187			20.55	0.440943			20.54	0.522634
20.57	0.522715			20.58	0.434196			20.57	0.516933
20.6	0.517561			20.62	0.427324			20.61	0.510796
20.64	0.513084			20.65	0.420993			20.64	0.504805
20.67	0.507295			20.69	0.414962			20.68	0.498801
20.71	0.501167			20.73	0.408258			20.72	0.492599
20.74	0.495862			20.77	0.401394			20.75	0.487037
20.78	0.489738			20.8	0.394878			20.79	0.481166
20.82	0.484731			20.84	0.388735			20.83	0.475863
20.86	0.478763			20.87	0.3827			20.86	0.469718
20.89	0.473156			20.91	0.375984			20.9	0.463901
20.93	0.467591			20.94	0.370382			20.93	0.457921
20.96	0.461053			20.98	0.361814			20.97	0.450131
21.01	0.455693			21.02	0.355979			21.01	0.444001
21.04	0.445832			21.06	0.348393			21.05	0.432918
21.1	0.440037			21.1	0.342237			21.11	0.426868
21.14	0.434296			21.14	0.336066			21.15	0.420647
21.18	0.42828			21.17	0.329989			21.18	0.414333
21.21	0.422735			21.21	0.324332			21.22	0.408591
21.25	0.416891			21.25	0.318404			21.25	0.402586
21.28	0.411044			21.29	0.313227			21.29	0.396324
21.32	0.405341			21.32	0.307713			21.33	0.388746
21.35	0.399391			21.36	0.302147			21.36	0.382628
21.39	0.393798			21.39	0.296245			21.4	0.380197
21.42	0.388249			21.43	0.290764			21.44	0.372845
21.46	0.382475			21.46	0.286029			21.47	0.36599
21.5	0.377129			21.5	0.280235			21.51	0.359437
21.54	0.370682			21.53	0.275795			21.54	0.352325
21.57	0.365887			21.57	0.26995			21.58	0.34802
21.61	0.361251			21.61	0.265231			21.61	0.34296
21.64	0.356392			21.65	0.261			21.65	0.341264
21.68	0.350912			21.68	0.256622			21.69	0.331786
21.71	0.34409			21.72	0.252299			21.72	0.325851
21.75	0.339839			21.75	0.247472			21.76	0.321003
21.78	0.335151			21.79	0.243772			21.8	0.316436
21.82	0.33049			21.82	0.239556			21.83	0.311645
21.86	0.325803			21.86	0.235213			21.87	0.307549
21.9	0.320473			21.9	0.23212			21.91	0.302365
21.93	0.315395			21.93	0.228109			21.94	0.297708
21.97	0.311612			21.97	0.224962			21.98	0.29296
22	0.306901			22.01	0.221243			22.01	0.286732
22.04	0.30265			22.04	0.218008			22.05	0.281902
22.08	0.297897			22.08	0.214793			22.08	0.27841
22.11	0.293824			22.12	0.211085			22.12	0.273359
22.15	0.290415			22.15	0.207655			22.16	0.269234
22.18	0.285494			22.19	0.205083			22.19	0.264783
22.22	0.28186			22.22	0.201926			22.23	0.260948
22.25	0.277414			22.26	0.199212			22.27	0.258272
22.29	0.273161			22.29	0.196927			22.3	0.252951
22.33	0.270399			22.33	0.193811			22.34	0.249816
22.37	0.26677			22.36	0.190805			22.37	0.246395
22.4	0.26352			22.4	0.188916			22.41	0.242445
22.44	0.260252			22.44	0.186594			22.44	0.23972
22.47	0.255515			22.48	0.184621			22.48	0.236382
22.51	0.253014			22.51	0.181671			22.52	0.233348
22.54	0.250592			22.55	0.18026			22.55	0.230818
22.58	0.247529			22.58	0.177935			22.59	0.228158
22.61	0.244216			22.62	0.176224			22.63	0.226035
22.65	0.241883			22.65	0.174667			22.66	0.222625
22.69	0.239885			22.69	0.17233			22.7	0.219079
22.73	0.2372			22.73	0.170001			22.74	0.216216
22.76	0.234345			22.76	0.167967			22.77	0.212778
22.8	0.231239			22.8	0.166295			22.81	0.209646
22.83	0.229345			22.84	0.165313			22.84	0.207162
22.87	0.226045			22.87	0.163724			22.88	0.204187
22.9	0.223586			22.91	0.161544			22.91	0.201449
22.94	0.221853			22.95	0.158797			22.95	0.198889
22.98	0.2195			22.98	0.157025			22.99	0.196021
23.01	0.21624			23.02	0.154743			23.03	0.193973
23.05	0.214121			23.05	0.153417			23.06	0.191387
23.09	0.212706			23.09	0.150966			23.1	0.196762
23.12	0.209524			23.12	0.149867			23.13	0.187221
23.16	0.207013			23.16	0.148305			23.17	0.185058
23.2	0.20493			23.2	0.14633			23.2	0.184172
23.23	0.203292			23.23	0.145291			23.24	0.182319
23.27	0.201338			23.27	0.143232			23.27	0.178736
23.3	0.198854			23.31	0.141165			23.31	0.176904
23.34	0.19711	6	0.555	23.34	0.139195	6	0.553	23.35	0.174481	6	0.555
23.37	0.195874			23.38	0.137526			23.38	0.173449
23.41	0.194297			23.41	0.136608			23.42	0.171409
23.45	0.19225			23.45	0.133599			23.46	0.168887
23.48	0.190623			23.48	0.132045			23.49	0.166225
23.52	0.188998			23.52	0.130605			23.53	0.16412
23.56	0.186643			23.56	0.129183			23.56	0.161827
23.59	0.184779			23.59	0.128005			23.6	0.1598
23.63	0.182174			23.63	0.125429			23.64	0.159966
23.66	0.180449			23.67	0.123775			23.67	0.155203
23.7	0.178571			23.7	0.12241			23.71	0.153983
23.73	0.176189			23.74	0.12099			23.74	0.152199
23.77	0.174989			23.78	0.120043			23.78	0.15013
23.81	0.172865			23.81	0.11843			23.82	0.147736
23.84	0.17071			23.85	0.116545			23.86	0.145833
23.88	0.169496			23.88	0.115116			23.89	0.14386
23.92	0.167938			23.92	0.114259			23.93	0.14206
23.95	0.166647			23.95	0.113309			23.96	0.140629
23.99	0.16481			23.99	0.112659			24	0.139845
24.03	0.163181			24.03	0.110851			24.03	0.136791
24.06	0.161622			24.06	0.109932			24.07	0.135242
24.1	0.160464			24.1	0.109805			24.1	0.134236
24.13	0.159933			24.14	0.109656			24.14	0.133564
24.17	0.158577			24.17	0.108408			24.18	0.132805
24.2	0.157272			24.21	0.107446			24.22	0.131491
24.24	0.157182			24.24	0.106347			24.25	0.130624
24.28	0.156941			24.28	0.106127			24.29	0.130576
24.31	0.156235			24.31	0.106731			24.32	0.130264
24.35	0.155849			24.35	0.107427			24.36	0.130238
24.39	0.154997			24.39	0.108024			24.39	0.129314
24.42	0.154999			24.42	0.108401			24.43	0.129332
24.46	0.155928			24.46	0.109761			24.47	0.129993
24.49	0.156808			24.5	0.110711			24.5	0.131339
24.53	0.157591			24.53	0.112755			24.54	0.131866
24.56	0.157824			24.57	0.113954			24.58	0.132058
24.6	0.158385			24.61	0.115447			24.61	0.132788
24.64	0.160369			24.64	0.117271			24.65	0.134583
24.67	0.162539			24.68	0.119178			24.69	0.136368
24.71	0.164807			24.71	0.122539			24.72	0.138492
24.75	0.166741			24.75	0.124052			24.76	0.140098
24.78	0.168475			24.78	0.126403			24.79	0.141274
24.82	0.170944			24.82	0.128845			24.83	0.143692
24.86	0.17442			24.85	0.131738			24.86	0.146343
24.89	0.177666			24.9	0.135381			24.91	0.149421
24.93	0.184159			24.93	0.138633			24.94	0.154573
25	0.187626			24.97	0.143783			25	0.158013
25.03	0.191588			25.03	0.147547			25.04	0.162039
25.07	0.197213			25.07	0.15102			25.08	0.166601
25.1	0.201445			25.11	0.154118			25.11	0.170401
25.14	0.205952			25.14	0.158073			25.15	0.174246
25.17	0.210361			25.18	0.161257			25.19	0.178018
25.21	0.216402			25.22	0.16531			25.22	0.184329
25.25	0.221672			25.25	0.169751			25.26	0.188387
25.28	0.227628			25.29	0.173945			25.29	0.192829
25.32	0.23206			25.32	0.178362			25.33	0.196107
25.36	0.236435			25.36	0.181592			25.36	0.199717
25.39	0.24265			25.39	0.185849			25.4	0.204794
25.43	0.247976			25.43	0.190053			25.44	0.209419
25.47	0.25313			25.47	0.194268			25.47	0.214403
25.5	0.257997			25.5	0.197791			25.51	0.217875
25.54	0.263292			25.54	0.201172			25.55	0.221757
25.57	0.268126			25.58	0.204557			25.58	0.22612
25.61	0.273229			25.61	0.207933			25.62	0.230255
25.64	0.277875			25.65	0.210855			25.66	0.234153
25.68	0.28258			25.68	0.213676			25.69	0.238131
25.72	0.288193			25.72	0.216667			25.73	0.242325
25.75	0.291157			25.75	0.219166			25.76	0.245443
25.79	0.296579			25.79	0.221168			25.8	0.249331
25.83	0.301261			25.83	0.223328			25.83	0.253223
25.86	0.304168			25.86	0.225667			25.87	0.256134
25.9	0.308804			25.9	0.227453			25.91	0.259476
25.93	0.311556			25.94	0.228345			25.94	0.261733
25.97	0.31565			25.97	0.229373			25.98	0.26465
26	0.31814			26.01	0.230585			26.02	0.268187
26.04	0.321226			26.05	0.231788			26.05	0.269675
26.08	0.323707			26.08	0.233128			26.09	0.271989
26.11	0.325682			26.12	0.233792			26.12	0.273592
26.15	0.32884			26.15	0.233391			26.16	0.27817
26.19	0.329458			26.19	0.233527			26.2	0.277389
26.22	0.330905			26.22	0.233545			26.23	0.278363
26.26	0.333113			26.26	0.233322			26.27	0.279277
26.3	0.334242			26.3	0.232706			26.3	0.279875
26.33	0.33401			26.33	0.231943			26.34	0.280302
26.37	0.334734			26.37	0.231429			26.38	0.280403
26.4	0.335759			26.41	0.230638			26.41	0.280401
26.44	0.335414			26.44	0.229327			26.45	0.280474
26.47	0.336014			26.48	0.227714			26.49	0.280133
26.51	0.334214			26.51	0.226066			26.52	0.27885
26.55	0.334509			26.55	0.225194			26.56	0.278219
26.59	0.33396			26.58	0.224053			26.59	0.277694
26.62	0.332269			26.62	0.221616			26.63	0.276739
26.66	0.331877			26.66	0.219335			26.66	0.27695
26.69	0.329663			26.69	0.217238			26.7	0.274002
26.73	0.327872			26.73	0.213951			26.74	0.272798
26.76	0.326949			26.77	0.211619			26.77	0.271595
26.8	0.325255			26.8	0.210144			26.81	0.269356
26.83	0.323454			26.84	0.207261			26.85	0.267599
26.87	0.320816			26.87	0.204309			26.88	0.265352
26.91	0.318446			26.91	0.201394			26.92	0.262976
26.95	0.315812			26.95	0.199071			26.95	0.261071
26.98	0.313352			26.98	0.196415			26.99	0.258931
27.02	0.311122			27.02	0.193404			27.02	0.256341
27.05	0.308418			27.05	0.190386			27.06	0.253406
27.09	0.30517			27.09	0.186662			27.1	0.250616
27.12	0.302376			27.13	0.183364			27.13	0.248176
27.16	0.299676			27.17	0.180436			27.17	0.245277
27.2	0.296472			27.2	0.177385			27.21	0.242142
27.23	0.293505	7	0.556	27.24	0.174037	7	0.555	27.24	0.239243	7	0.556
27.27	0.289526			27.27	0.170255			27.28	0.236266
27.3	0.28595			27.31	0.167636			27.32	0.233252
27.34	0.28327			27.34	0.164858			27.35	0.229081
27.38	0.27971			27.38	0.161707			27.39	0.225638
27.42	0.276435			27.41	0.158901			27.42	0.222348
27.45	0.272179			27.45	0.154807			27.46	0.218429
27.49	0.268822			27.49	0.151856			27.49	0.215085
27.52	0.265677			27.52	0.148541			27.53	0.211715
27.56	0.262622			27.56	0.14569			27.57	0.208536
27.59	0.258971			27.6	0.141984			27.6	0.205296
27.63	0.255023			27.63	0.139058			27.64	0.201021
27.66	0.250858			27.67	0.1354			27.68	0.197544
27.7	0.24688			27.71	0.132442			27.71	0.193931
27.74	0.24396			27.74	0.129866			27.75	0.19045
27.78	0.24032			27.78	0.126596			27.78	0.186551
27.81	0.236894			27.81	0.123539			27.82	0.182763
27.85	0.232655			27.85	0.120107			27.85	0.178742
27.88	0.229595			27.88	0.117323			27.89	0.175449
27.92	0.225734			27.92	0.113906			27.93	0.171954
27.95	0.221861			27.96	0.110775			27.96	0.168398
27.99	0.218803			27.99	0.107986			28	0.164513
28.02	0.214837			28.03	0.105118			28.04	0.161371
28.06	0.211553			28.07	0.101937			28.07	0.157584
28.1	0.208223			28.1	0.099721			28.11	0.154121
28.14	0.205101			28.14	0.096793			28.15	0.150471
28.17	0.201451			28.17	0.093851			28.18	0.14694
28.21	0.197896			28.21	0.091055			28.22	0.143777
28.25	0.194313			28.24	0.088767			28.25	0.1407
28.28	0.191063			28.28	0.086489			28.29	0.137508
28.32	0.187651			28.32	0.083998			28.32	0.134712
28.35	0.183672			28.35	0.081354			28.36	0.131506
28.39	0.180603			28.39	0.079305			28.4	0.128495
28.42	0.177405			28.43	0.076733			28.43	0.125336
28.46	0.174197			28.46	0.074478			28.47	0.122037
28.49	0.170982			28.5	0.071736			28.51	0.118584
28.53	0.167287			28.53	0.069701			28.54	0.11489
28.57	0.163635			28.57	0.067564			28.58	0.111704
28.61	0.160138			28.61	0.065609			28.61	0.108088
28.64	0.156648			28.64	0.063332			28.65	0.104961
28.68	0.153582			28.68	0.06193			28.68	0.102558
28.71	0.150608			28.71	0.059572			28.72	0.099389
28.75	0.148048			28.75	0.056474			28.76	0.096257
28.79	0.144831			28.79	0.054752			28.8	0.093548
28.83	0.140171			28.83	0.052261			28.83	0.091127
28.9	0.13745			28.86	0.049494			28.9	0.085698
28.93	0.135025			28.93	0.048074			28.94	0.083339
28.97	0.131438			28.97	0.046815			28.98	0.08105
29	0.129022			29	0.044628			29.01	0.078499
29.04	0.126181			29.04	0.043021			29.05	0.076034
29.07	0.124052			29.07	0.041313			29.09	0.073428
29.11	0.122133			29.11	0.039557			29.12	0.071314
29.15	0.12043			29.15	0.038127			29.16	0.069494
29.18	0.118621			29.18	0.036476			29.2	0.067112
29.22	0.115297			29.22	0.035668			29.23	0.065002
29.26	0.11319			29.25	0.034754			29.27	0.063392
29.29	0.110359			29.29	0.03794			29.3	0.063433
29.33	0.109123			29.32	0.032243			29.34	0.060044
29.37	0.107297			29.36	0.030956			29.37	0.058007
29.4	0.107547			29.4	0.030005			29.41	0.056136
29.44	0.104034			29.43	0.029293			29.45	0.054017
29.47	0.102428			29.47	0.028663			29.48	0.052225
29.51	0.100717			29.51	0.028826			29.52	0.051156
29.54	0.099276			29.54	0.028554			29.56	0.049404
29.58	0.097021			29.58	0.027338			29.59	0.04846
29.62	0.095396			29.61	0.027333			29.63	0.047551
29.65	0.094837			29.65	0.027642			29.66	0.047031
29.69	0.094149			29.69	0.028705			29.7	0.046867
29.73	0.093914			29.72	0.029868			29.73	0.04644
29.76	0.093297			29.76	0.030423			29.77	0.046104
29.8	0.092888			29.79	0.032168			29.81	0.045543
29.83	0.092922			29.83	0.034709			29.84	0.044962
29.87	0.093416			29.87	0.038075			29.88	0.045916
29.9	0.094412			29.9	0.042237			29.92	0.047605
29.94	0.095561			29.94	0.046853			29.95	0.049887
29.98	0.098559			29.98	0.052738			29.99	0.053304
30.01	0.102826			30.01	0.059448			30.03	0.057677
30.05	0.10808			30.05	0.067806			30.06	0.063656
30.09	0.113788			30.08	0.077832			30.1	0.070555
30.12	0.120598			30.12	0.089926			30.13	0.07829
30.16	0.130337			30.15	0.104205			30.17	0.088899
30.2	0.14219			30.19	0.118849			30.2	0.100193
30.23	0.156215			30.23	0.136527			30.24	0.113931
30.27	0.171899			30.26	0.157321			30.28	0.130321
30.3	0.189351			30.3	0.179553			30.31	0.14807
30.34	0.210834			30.34	0.203614			30.35	0.168434
30.37	0.233439			30.37	0.230679			30.39	0.191221
30.41	0.261774			30.41	0.259553			30.42	0.21697
30.45	0.290399			30.44	0.291886			30.46	0.245671
30.48	0.322062			30.48	0.326703			30.49	0.276445
30.52	0.357694			30.51	0.364554			30.53	0.308978
30.56	0.39795			30.55	0.402202			30.56	0.345827
30.59	0.442265			30.59	0.441951			30.6	0.382475
30.63	0.485398			30.62	0.484254			30.64	0.422878
30.66	0.53278			30.66	0.526579			30.67	0.464609
30.7	0.583314			30.7	0.569378			30.71	0.509291
30.73	0.638585			30.73	0.614321			30.75	0.555949
30.77	0.695324			30.77	0.660996			30.78	0.601401
30.81	0.751709			30.81	0.706404			30.82	0.649608
30.84	0.810227			30.84	0.751484			30.86	0.698614
30.88	0.868578			30.88	0.797637			30.89	0.750494
30.92	0.932336			30.91	0.844581			30.93	0.797077
30.95	0.991074			30.95	0.890189			30.96	0.845951
30.99	1.05412			30.98	0.932793			31	0.894578
31.03	1.1139			31.02	0.974886			31.03	0.941687
31.06	1.17328			31.06	1.01573			31.07	0.988207
31.1	1.23534			31.09	1.05387			31.11	1.0348	8	0.551
31.13	1.29201	8	0.556	31.13	1.09079	8	0.556	31.14	1.08012
31.17	1.34718			31.17	1.12664			31.18	1.12326
31.2	1.40041			31.2	1.158			31.22	1.16085
31.24	1.45316			31.24	1.18752			31.25	1.1992
31.28	1.50249			31.27	1.21516			31.29	1.23676
31.31	1.55223			31.31	1.24312			31.32	1.27221
31.35	1.59781			31.34	1.26708			31.36	1.30701
31.39	1.64208			31.38	1.28564			31.39	1.33963
31.42	1.68183			31.42	1.30258			31.43	1.37097
31.46	1.71884			31.45	1.31667			31.47	1.39924
31.49	1.75554			31.49	1.33139			31.5	1.42302
31.53	1.78583			31.53	1.34308			31.54	1.44593
31.56	1.81637			31.56	1.35427			31.58	1.46619
31.6	1.83257			31.6	1.36265			31.61	1.48519
31.64	1.85801			31.64	1.36834			31.65	1.50164
31.67	1.8746			31.67	1.37158			31.69	1.51627
31.71	1.887			31.71	1.37237			31.72	1.52954
31.75	1.90146			31.74	1.37197			31.76	1.54069
31.78	1.90847			31.78	1.36926			31.79	1.5492
31.82	1.92119			31.81	1.36546			31.83	1.55731
31.86	1.92865			31.85	1.36036			31.86	1.56096
31.89	1.92989			31.89	1.35323			31.9	1.56479
31.93	1.92474			31.92	1.34382			31.94	1.56628
31.96	1.92449			31.96	1.33481			31.97	1.56668
32	1.92009			32	1.32449			32.01	1.56508
32.03	1.9168			32.03	1.31333			32.05	1.56238
32.07	1.91635			32.07	1.30071			32.08	1.55755
32.11	1.91175			32.1	1.28701			32.12	1.55185
32.15	1.90677			32.14	1.27382			32.15	1.54507
32.18	1.89312			32.17	1.2607			32.19	1.53693
32.22	1.88217			32.21	1.24654			32.22	1.52864
32.25	1.87251			32.25	1.23166			32.26	1.51906
32.29	1.86001			32.28	1.21737			32.3	1.50894
32.32	1.84568			32.32	1.20262			32.33	1.49842
32.36	1.8323			32.36	1.18659			32.37	1.4859
32.39	1.81947			32.39	1.17009			32.41	1.47363
32.43	1.80507			32.43	1.15345			32.44	1.46102
32.47	1.78923			32.47	1.13763			32.48	1.44734
32.51	1.77422			32.5	1.12194			32.51	1.43282
32.54	1.75984			32.54	1.1053			32.55	1.41725
32.58	1.74361			32.57	1.08904			32.59	1.40257
32.61	1.72941			32.61	1.07222			32.62	1.38601
32.65	1.7118			32.64	1.05395			32.66	1.37008
32.69	1.69506			32.69	1.0383			32.7	1.35481
32.72	1.66385			32.72	1.02286			32.74	1.32476
32.79	1.64781			32.76	0.994247			32.8	1.3085
32.83	1.6293			32.82	0.977652			32.83	1.29144
32.86	1.61107			32.86	0.961278			32.87	1.27462
32.9	1.59455			32.9	0.945206			32.91	1.25745
32.94	1.57665			32.93	0.929548			32.94	1.23897
32.98	1.55957			32.97	0.913819			32.98	1.22167
33.01	1.54172			33	0.897498			33.02	1.20417
33.05	1.52533			33.04	0.882057			33.05	1.18621
33.08	1.50778			33.07	0.867254			33.09	1.16846
33.12	1.49025			33.11	0.853319			33.12	1.15099
33.15	1.47257			33.15	0.839153			33.16	1.13373
33.19	1.45551			33.18	0.824693			33.19	1.11728
33.22	1.43834			33.22	0.80994			33.23	1.09979
33.26	1.41999			33.25	0.796322			33.27	1.08349
33.3	1.40398			33.29	0.783219			33.3	1.06654
33.34	1.38783			33.33	0.769297			33.34	1.05029
33.37	1.37124			33.37	0.753665			33.38	1.03406
33.41	1.35352			33.4	0.739765			33.41	1.0184
33.44	1.33653			33.44	0.727761			33.45	1.00243
33.48	1.31945			33.47	0.716192			33.49	0.985502
33.51	1.30381			33.51	0.704173			33.52	0.970896
33.55	1.28666			33.54	0.691276			33.56	0.9551
33.59	1.27014			33.58	0.678886			33.59	0.940363
33.62	1.25338			33.61	0.667765			33.63	0.925964
33.66	1.23784			33.65	0.656971			33.66	0.910959
33.69	1.22354			33.69	0.644407			33.7	0.896394
33.73	1.20923			33.72	0.632425			33.74	0.881906
33.77	1.195			33.76	0.620962			33.77	0.868089
33.8	1.17979			33.8	0.609927			33.81	0.854032
33.84	1.16545			33.83	0.600053			33.85	0.841336
33.88	1.15055			33.87	0.5903			33.88	0.828303
33.91	1.13576			33.91	0.579614			33.92	0.814697
33.95	1.12142			33.94	0.569579			33.95	0.802197
33.98	1.10664			33.98	0.560596			33.99	0.789362
34.02	1.09281			34.01	0.551908			34.02	0.777841
34.05	1.08022			34.05	0.543626			34.06	0.765572
34.09	1.06711			34.08	0.534921			34.1	0.754752
34.13	1.05468			34.12	0.52617			34.13	0.743278
34.16	1.04214			34.16	0.51736			34.17	0.731996
34.2	1.02917			34.2	0.509659			34.21	0.721152
34.24	1.01486			34.23	0.502945			34.25	0.710386
34.27	1.0027			34.27	0.496604			34.28	0.700261
34.31	0.990873			34.3	0.488824			34.32	0.689386
34.34	0.980201			34.34	0.481636			34.35	0.679298
34.38	0.968749			34.37	0.474556			34.39	0.670802
34.42	0.955864			34.41	0.468199			34.42	0.660757
34.45	0.94643			34.44	0.461231			34.46	0.650696
34.49	0.934866			34.48	0.453932			34.49	0.64106
34.52	0.924441			34.52	0.447351			34.53	0.631171
34.56	0.913938			34.55	0.441301			34.57	0.621897
34.6	0.90339			34.59	0.43588			34.6	0.613036
34.64	0.893954			34.63	0.43041			34.64	0.604595
34.67	0.883021			34.66	0.424092			34.68	0.59543
34.71	0.874722			34.7	0.41773			34.71	0.586877
34.74	0.865456			34.74	0.411605			34.75	0.578395
34.78	0.858657			34.77	0.406905			34.78	0.570654
34.81	0.85017			34.81	0.40136			34.82	0.562948
34.85	0.842513			34.84	0.395622			34.85	0.555396
34.88	0.833567			34.88	0.390778			34.89	0.548338
34.92	0.82376			34.92	0.38555			34.93	0.54119
34.96	0.815269			34.95	0.380625			34.96	0.533476
35	0.806428			34.99	0.375407			35	0.525264	9	0.556
35.03	0.799542	9	0.556	35.03	0.371044	9	0.555	35.04	0.518685
35.07	0.792043			35.06	0.366791			35.08	0.511282
35.1	0.784615			35.1	0.362752			35.11	0.50385
35.14	0.777085			35.13	0.358729			35.15	0.496723
35.17	0.770204			35.17	0.354764			35.18	0.490539
35.21	0.76213			35.2	0.349987			35.22	0.484018
35.24	0.755453			35.24	0.345458			35.25	0.477947
35.28	0.748098			35.27	0.34076			35.29	0.471644
35.32	0.739833			35.31	0.336028			35.32	0.46498
35.35	0.733057			35.35	0.332309			35.36	0.459495
35.39	0.724743			35.39	0.327753			35.4	0.453075
35.43	0.718436			35.42	0.32344			35.43	0.448171
35.47	0.710619			35.46	0.319983			35.47	0.441707
35.5	0.703817			35.49	0.316124			35.51	0.435714
35.54	0.696811			35.53	0.312186			35.54	0.43036
35.57	0.688677			35.56	0.30847			35.58	0.424648
35.61	0.682772			35.6	0.304096			35.61	0.419086
35.64	0.676689			35.63	0.30034			35.65	0.413688
35.68	0.670978			35.67	0.296222			35.69	0.408687
35.71	0.663638			35.71	0.292593			35.72	0.403082
35.75	0.65641			35.75	0.288562			35.76	0.397887
35.79	0.649804			35.78	0.284129			35.79	0.392825
35.83	0.644856			35.82	0.280036			35.83	0.388012
35.86	0.639831			35.86	0.276461			35.87	0.38382
35.9	0.633522			35.89	0.27341			35.9	0.378627
35.93	0.627313			35.93	0.268896			35.94	0.373976
35.97	0.620411			35.96	0.264943			35.98	0.369284
36	0.615955			36	0.261357			36.01	0.365074
36.04	0.611178			36.03	0.258156			36.05	0.360751
36.07	0.605555			36.07	0.255014			36.08	0.356113
36.11	0.601321			36.11	0.251349			36.12	0.352231
36.15	0.593832			36.14	0.24844			36.15	0.347811
36.19	0.588782			36.18	0.245132			36.19	0.343989
36.22	0.583442			36.22	0.241522			36.23	0.340083
36.26	0.578063			36.25	0.23837			36.26	0.336193
36.29	0.571975			36.29	0.23599			36.3	0.331634
36.33	0.564318			36.32	0.232463			36.34	0.326847
36.37	0.560183			36.36	0.229311			36.37	0.323477
36.4	0.554023			36.39	0.226837			36.41	0.319117
36.44	0.548178			36.43	0.223838			36.44	0.314907
36.47	0.543148			36.47	0.221311			36.48	0.310552
36.51	0.536325			36.5	0.217707			36.51	0.305418
36.55	0.530884			36.54	0.214353			36.56	0.301897
36.59	0.524064			36.58	0.211894			36.59	0.29799
36.62	0.513734			36.62	0.208712			36.63	0.290878
36.7	0.508297			36.65	0.203178			36.7	0.287112
36.73	0.5023			36.72	0.199859			36.74	0.283746
36.77	0.497757			36.76	0.197422			36.77	0.280687
36.81	0.493143			36.79	0.194644			36.81	0.27818
36.84	0.488984			36.83	0.192136			36.84	0.27494
36.88	0.486777			36.87	0.189363			36.88	0.271959
36.91	0.480464			36.91	0.186238			36.92	0.269213
36.95	0.476128			36.94	0.183649			36.95	0.266896
36.98	0.470373			36.98	0.180751			36.99	0.264306
37.02	0.465723			37.01	0.178564			37.03	0.261323
37.06	0.462502			37.05	0.175897			37.06	0.258672
37.09	0.457859			37.08	0.173605			37.1	0.256005
37.13	0.454142			37.12	0.171884			37.13	0.253476
37.17	0.449386			37.15	0.169796			37.17	0.250265
37.2	0.445128			37.19	0.167623			37.2	0.247111
37.24	0.440895			37.23	0.16614			37.24	0.244157
37.27	0.436257			37.27	0.163486			37.28	0.241507
37.31	0.434487			37.3	0.161573			37.31	0.239441
37.35	0.431057			37.34	0.159629			37.35	0.237564
37.38	0.426825			37.37	0.157534			37.39	0.234487
37.42	0.42393			37.41	0.155814			37.42	0.232444
37.45	0.419444			37.44	0.153561			37.46	0.230609
37.49	0.416324			37.48	0.151952			37.49	0.228736
37.53	0.412238			37.51	0.15082			37.53	0.227082
37.56	0.407228			37.55	0.148967			37.56	0.224654
37.6	0.40454			37.59	0.147461			37.6	0.222685
37.64	0.403384			37.62	0.14526			37.64	0.221678
37.67	0.40062			37.66	0.144294			37.67	0.220105
37.71	0.398927			37.7	0.143524			37.71	0.219173
37.74	0.39738			37.74	0.142462			37.75	0.218347
37.78	0.394908			37.77	0.14184			37.78	0.216884
37.81	0.392451			37.81	0.140934			37.82	0.215891
37.85	0.390055			37.84	0.139667			37.86	0.214432
37.89	0.388269			37.88	0.1393			37.89	0.21397
37.92	0.386238			37.91	0.138951			37.93	0.213429
37.96	0.385385			37.95	0.138831			37.96	0.212494
38	0.385079			37.98	0.138252			38	0.211706
38.03	0.384723			38.02	0.137494			38.03	0.211595
38.07	0.384024			38.06	0.137676			38.07	0.211823
38.1	0.383456			38.1	0.137804			38.11	0.212223
38.14	0.383183			38.13	0.13812			38.14	0.212136
38.18	0.382513			38.17	0.138549			38.18	0.212144
38.21	0.382566			38.2	0.138568			38.22	0.212392
38.25	0.382398			38.24	0.138561			38.25	0.213103
38.28	0.383348			38.27	0.138752			38.29	0.214069
38.32	0.383106			38.31	0.139121			38.32	0.214749
38.36	0.383487			38.35	0.140202			38.36	0.215403
38.39	0.384761			38.38	0.14002			38.39	0.21627
38.43	0.38421			38.42	0.140063			38.43	0.21702
38.47	0.384609			38.45	0.141251			38.47	0.218304
38.5	0.384691			38.49	0.141267			38.5	0.219299
38.54	0.38628			38.53	0.141859			38.54	0.220155
38.57	0.386814			38.56	0.142286			38.58	0.221146
38.61	0.38735			38.6	0.142209			38.61	0.222357
38.64	0.387593			38.64	0.142213			38.65	0.223316
38.68	0.38832			38.67	0.142277			38.69	0.224343
38.72	0.389262			38.71	0.142367			38.72	0.225228
38.75	0.389803			38.74	0.142203			38.76	0.225862
38.79	0.390764			38.78	0.141888			38.79	0.226746
38.83	0.390363			38.81	0.141531			38.83	0.227823
38.86	0.390931			38.85	0.140993			38.86	0.229153
38.9	0.391525	10	0.552	38.89	0.140757	10	0.551	38.9	0.229306	10	0.556
38.93	0.391407			38.92	0.140243			38.94	0.229327
38.97	0.392373			38.96	0.139249			38.97	0.229556
39.01	0.391105			39	0.138823			39.01	0.230779
39.04	0.390914			39.03	0.137996			39.05	0.229728
39.08	0.390783			39.07	0.13715			39.08	0.229277
39.11	0.389322			39.1	0.136867			39.12	0.227808
39.15	0.38935			39.14	0.135388			39.15	0.22654
39.19	0.38722			39.17	0.134052			39.19	0.225704
39.22	0.385774			39.21	0.132573			39.22	0.225023
39.26	0.383429			39.25	0.131558			39.26	0.223659
39.3	0.38193			39.28	0.130182			39.3	0.221695
39.33	0.38011			39.32	0.128966			39.33	0.220299
39.37	0.377084			39.36	0.127237			39.37	0.218855
39.4	0.374233			39.4	0.125467			39.41	0.21742
39.44	0.371262			39.43	0.123836			39.44	0.215322
39.47	0.369596			39.47	0.122568			39.48	0.21341
39.51	0.366376			39.5	0.120631			39.52	0.2117
39.55	0.363625			39.54	0.118578			39.55	0.209921
39.58	0.360097			39.57	0.116368			39.59	0.208432
39.62	0.357349			39.61	0.11464			39.62	0.206655
39.66	0.354515			39.65	0.11252			39.66	0.20492
39.69	0.351366			39.68	0.110558			39.69	0.202679
39.73	0.349149			39.72	0.108693			39.73	0.200578
39.76	0.345478			39.76	0.106376			39.77	0.198258
39.8	0.343095			39.79	0.104352			39.8	0.197623
39.83	0.339483			39.83	0.103033			39.84	0.194045
39.87	0.337553			39.86	0.100743			39.88	0.191635
39.91	0.334654			39.9	0.098617			39.91	0.189523
39.94	0.331356			39.93	0.096996			39.95	0.187408
39.98	0.328862			39.97	0.095085			39.98	0.185392
40.02	0.324889			40	0.093248			40.02	0.183772
40.05	0.32205			40.04	0.091176			40.05	0.181216
40.09	0.318543			40.08	0.090085			40.09	0.178323
40.13	0.315128			40.12	0.088122			40.13	0.176195
40.16	0.311835			40.15	0.086122			40.16	0.174034
40.2	0.30924			40.19	0.084537			40.2	0.172058
40.23	0.306248			40.22	0.082448			40.24	0.169804
40.27	0.303484			40.26	0.080803			40.27	0.167845
40.3	0.300639			40.3	0.0789			40.31	0.166068
40.34	0.297512			40.33	0.077084			40.35	0.164123
40.38	0.294445			40.37	0.075619			40.38	0.162171
40.41	0.290688			40.4	0.073583			40.42	0.159515
40.46	0.287879			40.45	0.072295			40.46	0.157594
40.49	0.285048			40.48	0.071001			40.5	0.15509
40.53	0.27944			40.52	0.06936			40.53	0.1505
40.6	0.277474			40.56	0.068349			40.61	0.148578
40.64	0.274219			40.6	0.066712			40.64	0.145832
40.67	0.271627			40.63	0.06561			40.68	0.144424
40.71	0.268936			40.67	0.064411			40.72	0.143362
40.75	0.266463			40.7	0.063637			40.75	0.141608
40.78	0.263705			40.74	0.062662			40.79	0.140419
40.82	0.263096			40.78	0.061559			40.82	0.137655
40.86	0.259853			40.81	0.060997			40.86	0.135848
40.89	0.258112			40.85	0.060399			40.89	0.134814
40.93	0.256192			40.89	0.059591			40.93	0.133751
40.96	0.25405			40.92	0.059387			40.97	0.132835
41	0.252703			40.96	0.059242			41	0.132048
41.03	0.250418			40.99	0.059232			41.04	0.131007
41.07	0.249252			41.03	0.059825			41.08	0.130888
41.11	0.247367			41.06	0.06003			41.11	0.130508
41.14	0.246928			41.1	0.060503			41.15	0.130399
41.18	0.245662			41.14	0.061117			41.18	0.130129
41.22	0.245364			41.17	0.062116			41.22	0.130272
41.25	0.245411			41.21	0.063629			41.25	0.131967
41.29	0.244821			41.25	0.064897			41.29	0.131896
41.33	0.246078			41.28	0.06697			41.33	0.133078
41.36	0.246953			41.32	0.06927			41.36	0.134609
41.4	0.247602			41.35	0.072027			41.4	0.136556
41.43	0.248445			41.39	0.074829			41.44	0.139343
41.47	0.250948			41.42	0.077932			41.47	0.142301
41.5	0.254023			41.46	0.081389			41.51	0.145957
41.54	0.258074			41.5	0.085578			41.55	0.149331
41.58	0.262395			41.53	0.090077			41.58	0.152865
41.61	0.266936			41.57	0.095385			41.62	0.15773
41.65	0.273101			41.61	0.100474			41.65	0.16336
41.69	0.278704			41.64	0.106047			41.69	0.168771
41.72	0.2858			41.68	0.111965			41.72	0.174681
41.76	0.293886			41.72	0.118652			41.76	0.181319
41.79	0.301292			41.75	0.125253			41.8	0.187983
41.83	0.311244			41.79	0.132175			41.83	0.195625
41.86	0.320214			41.82	0.139349			41.87	0.203532
41.9	0.330357			41.86	0.146441			41.91	0.21152
41.94	0.340352			41.89	0.15385			41.94	0.2191
41.97	0.350892			41.93	0.161365			41.98	0.227482
42.01	0.36308			41.97	0.1688			42.01	0.23686
42.05	0.373837			42	0.17579			42.05	0.24581
42.08	0.386015			42.04	0.182531			42.08	0.254515
42.12	0.397039			42.08	0.189305			42.12	0.263026
42.16	0.408309			42.11	0.19602			42.16	0.271472
42.19	0.4206			42.15	0.202299			42.19	0.280473
42.23	0.431592			42.18	0.20826			42.23	0.289034
42.26	0.443029			42.22	0.213579			42.27	0.297173
42.3	0.454168			42.25	0.218768			42.3	0.305017
42.33	0.464037			42.29	0.223536			42.34	0.311966
42.37	0.473522			42.33	0.228063			42.38	0.319429
42.41	0.486116			42.36	0.231619			42.41	0.326163
42.44	0.494884			42.4	0.234904			42.45	0.332273
42.48	0.503004			42.44	0.237727			42.48	0.337964
42.52	0.510858			42.47	0.240095			42.52	0.342781
42.55	0.517893			42.51	0.241891			42.55	0.347722
42.59	0.525904			42.55	0.243238			42.59	0.351548
42.62	0.531556			42.58	0.243777			42.63	0.355066
42.66	0.536839			42.62	0.244128			42.66	0.357315
42.69	0.541627			42.65	0.244261			42.7	0.359296
42.73	0.545823			42.69	0.24385			42.74	0.36062
42.77	0.54784			42.72	0.243186			42.77	0.362176
42.8	0.55039	11	0.557	42.76	0.241389			42.81	0.362972	11	0.556
42.84	0.552405			42.8	0.239748	11	0.558	42.84	0.362899
42.88	0.553485			42.83	0.237956			42.88	0.362442
42.91	0.553646			42.87	0.235971			42.91	0.361717
42.95	0.552871			42.91	0.233644			42.95	0.360579
42.99	0.551348			42.94	0.231036			42.99	0.358823
43.02	0.548247			42.98	0.228296			43.02	0.356945
43.06	0.547491			43.01	0.225044			43.06	0.35419
43.09	0.544712			43.05	0.221889			43.1	0.351589
43.13	0.541842			43.08	0.218285			43.13	0.349128
43.16	0.538803			43.12	0.214425			43.17	0.346046
43.2	0.534805			43.16	0.210864			43.2	0.342415
43.24	0.532429			43.2	0.206965			43.24	0.33916
43.27	0.529006			43.23	0.203408			43.27	0.335263
43.31	0.524625			43.27	0.199994			43.31	0.331905
43.35	0.518947			43.3	0.195608			43.35	0.327524
43.38	0.514889			43.34	0.191606			43.38	0.323284
43.42	0.509822			43.38	0.187873			43.42	0.318961
43.45	0.505488			43.41	0.183856			43.46	0.315146
43.49	0.501332			43.45	0.179923			43.5	0.310508
43.52	0.496166			43.48	0.176172			43.53	0.306508
43.56	0.49187			43.52	0.172218			43.57	0.302112
43.6	0.48602			43.55	0.168314			43.6	0.297532
43.63	0.480399			43.59	0.16477			43.64	0.29238
43.67	0.475272			43.63	0.161127			43.67	0.287621
43.71	0.468874			43.66	0.157363			43.71	0.282492
43.74	0.464081			43.7	0.153605			43.74	0.279281
43.78	0.458577			43.74	0.149827			43.78	0.273633
43.82	0.453277			43.77	0.146241			43.82	0.268963
43.85	0.448183			43.81	0.143128			43.85	0.264915
43.89	0.442707			43.84	0.139147			43.89	0.259817
43.92	0.437484			43.88	0.140058			43.93	0.255702
43.96	0.431674			43.91	0.131847			43.96	0.251797
43.99	0.426638			43.95	0.128402			44	0.24756
44.03	0.421197			43.99	0.12527			44.03	0.243454
44.07	0.41574			44.02	0.121799			44.07	0.238983
44.1	0.41046			44.06	0.118608			44.1	0.234592
44.14	0.404958			44.1	0.11484			44.14	0.230545
44.18	0.399452			44.13	0.111799			44.18	0.226476
44.21	0.393699			44.17	0.108968			44.21	0.22262
44.25	0.388182			44.21	0.106228			44.25	0.218171
44.28	0.383139			44.24	0.102885			44.28	0.213962
44.32	0.377302			44.28	0.099835			44.32	0.209791
44.36	0.372307			44.31	0.096259			44.36	0.206542
44.4	0.366646			44.36	0.093413			44.4	0.202833
44.43	0.355869			44.39	0.090238			44.43	0.194497
44.51	0.35121			44.43	0.087123			44.51	0.190811
44.55	0.346047			44.47	0.084316			44.55	0.186957
44.58	0.341551			44.51	0.081801			44.58	0.183093
44.62	0.337057			44.54	0.078867			44.62	0.179204
44.65	0.332718			44.58	0.076379			44.65	0.174852
44.69	0.328544			44.61	0.073843			44.69	0.172192
44.72	0.323624			44.65	0.071491			44.73	0.169316
44.76	0.319757			44.68	0.069235			44.76	0.166247
44.8	0.315766			44.72	0.06683			44.8	0.163093
44.83	0.31103			44.76	0.064637			44.84	0.15924
44.87	0.30629			44.8	0.062803			44.88	0.156643
44.91	0.301596			44.83	0.060919			44.91	0.153731
44.94	0.298336			44.87	0.058756			44.95	0.150886
44.98	0.293188			44.9	0.056982			44.98	0.147632
45.02	0.288922			44.94	0.055269			45.02	0.144577
45.05	0.284717			44.97	0.053134			45.05	0.141989
45.09	0.279686			45.01	0.051616			45.09	0.139419
45.12	0.275619			45.04	0.049865			45.13	0.137502
45.16	0.271778			45.08	0.047704			45.16	0.135417
45.19	0.267581			45.12	0.045672			45.2	0.131807
45.23	0.262817			45.16	0.044111			45.23	0.129752
45.27	0.258754			45.19	0.042786			45.27	0.127424
45.3	0.254914			45.23	0.040959			45.31	0.125365
45.34	0.251685			45.26	0.038998			45.34	0.123117
45.38	0.248228			45.3	0.03727			45.38	0.120318
45.41	0.243927			45.34	0.03536			45.41	0.11895
45.45	0.240513			45.37	0.034719			45.45	0.1166
45.48	0.236565			45.41	0.033315			45.48	0.114372
45.52	0.233541			45.44	0.031749			45.52	0.112139
45.55	0.230101			45.48	0.029331			45.56	0.109825
45.59	0.227453			45.51	0.027242			45.59	0.107526
45.63	0.223935			45.55	0.026074			45.63	0.105682
45.66	0.220819			45.59	0.02563			45.67	0.103753
45.7	0.21767			45.63	0.02271			45.7	0.100953
45.74	0.214585			45.66	0.021203			45.74	0.098938
45.77	0.212007			45.7	0.019712			45.78	0.09658
45.81	0.208116			45.73	0.01833			45.81	0.094329
45.84	0.204772			45.77	0.017084			45.85	0.092597
45.88	0.201761			45.8	0.0154			45.88	0.091029
45.92	0.199034			45.84	0.014297			45.92	0.089091
45.95	0.197267			45.87	0.0129			45.95	0.086693
45.99	0.193018			45.91	0.011489			45.99	0.085354
46.02	0.189809			45.95	0.010063			46.03	0.084209
46.06	0.187183			45.99	0.008397			46.07	0.082242
46.1	0.184367			46.02	0.006744			46.1	0.080763
46.13	0.180746			46.06	0.005448			46.14	0.079286
46.17	0.178025			46.09	0.004273			46.17	0.077767
46.21	0.176003			46.13	0.003384			46.21	0.076655
46.24	0.173952			46.16	0.002121			46.24	0.074917
46.28	0.170975			46.2	0.001261			46.28	0.073669
46.31	0.169051			46.24	-2.5e-05			46.31	0.07296
46.35	0.166861			46.27	-0.000106			46.35	0.071742
46.38	0.163444			46.31	-0.001942			46.39	0.069938
46.43	0.161268			46.35	-0.003048			46.43	0.069169
46.46	0.158668			46.38	-0.003858			46.46	0.06761
46.49	0.156857			46.42	-0.004563			46.5	0.065474
46.53	0.154853			46.46	-0.00497			46.53	0.063193
46.57	0.152887			46.49	-0.006302			46.57	0.061988
46.6	0.150482			46.53	-0.007303			46.61	0.060918
46.64	0.148747			46.56	-0.007621			46.64	0.059969
46.67	0.147246	12	0.552	46.6	-0.009064			46.68	0.058761	12	0.552
46.71	0.145063			46.63	-0.010467			46.71	0.057681
46.75	0.142935			46.67	-0.011079	12	0.552	46.76	0.056452
46.78	0.140972			46.71	-0.01165			46.79	0.055827
46.82	0.139546			46.74	-0.012166			46.82	0.055219
46.85	0.137847			46.78	-0.01242			46.86	0.054281
46.89	0.135962			46.82	-0.013369			46.9	0.05268
46.93	0.134536			46.85	-0.01417			46.93	0.051994
46.96	0.133038			46.89	-0.014621			46.97	0.051526
47	0.131395			46.92	-0.015187			47	0.051333
47.04	0.130111			46.96	-0.015563			47.04	0.0504
47.07	0.128934			46.99	-0.015877			47.08	0.050055
47.11	0.128176			47.03	-0.016253			47.11	0.049254
47.14	0.126953			47.06	-0.016187			47.14	0.049215
47.18	0.126623			47.11	-0.016412			47.18	0.049445
47.21	0.125442			47.14	-0.016411			47.22	0.049456
47.25	0.125461			47.18	-0.016487			47.26	0.04941
47.29	0.125575			47.21	-0.016498			47.29	0.049282
47.32	0.124803			47.25	-0.016784			47.33	0.048907
47.36	0.125201			47.29	-0.016675			47.36	0.049601
47.4	0.124307			47.32	-0.016607			47.4	0.049883
47.43	0.125009			47.36	-0.016703			47.43	0.049998
47.47	0.125629			47.39	-0.017137			47.47	0.050097
47.5	0.125832			47.43	-0.017345			47.51	0.050304
47.54	0.126069			47.46	-0.01766			47.54	0.050943
47.58	0.12603			47.5	-0.017976			47.58	0.051159
47.61	0.126399			47.53	-0.018099			47.62	0.051201
47.65	0.126863			47.57	-0.018545			47.65	0.051342
47.68	0.127138			47.61	-0.019172			47.69	0.051214
47.72	0.12709			47.65	-0.019826			47.73	0.051461
47.76	0.127062			47.68	-0.020234			47.76	0.051695
47.79	0.127248			47.72	-0.019554			47.8	0.051682
47.83	0.126873			47.75	-0.021019			47.83	0.050659
47.87	0.126822			47.79	-0.021238			47.87	0.050876
47.9	0.126336			47.82	-0.022213			47.9	0.050684
47.94	0.125645			47.86	-0.02291			47.94	0.050073
47.97	0.125109			47.9	-0.023313			47.98	0.050386
48.01	0.124561			47.93	-0.023688			48.01	0.048937
48.04	0.124253			47.97	-0.024552			48.05	0.048594
48.08	0.122829			48.01	-0.025359			48.09	0.048097
48.12	0.122429			48.04	-0.026061			48.12	0.047529
48.15	0.121401			48.08	-0.026613			48.16	0.047272
48.19	0.12046			48.12	-0.027311			48.19	0.046391
48.23	0.120222			48.15	-0.028034			48.24	0.0458
48.27	0.118485			48.19	-0.028905			48.27	0.045076
48.3	0.117785			48.23	-0.029558			48.31	0.044661
48.34	0.116825			48.27	-0.030161			48.34	0.044184
48.39	0.116165			48.3	-0.030938			48.39	0.043316
48.42	0.114764			48.34	-0.031273			48.42	0.04271
48.45	0.113937			48.38	-0.031872			48.46	0.042476
48.49	0.113023			48.42	-0.032417			48.49	0.042186
48.53	0.11176			48.45	-0.032796			48.53	0.043064
48.56	0.111353			48.49	-0.032973			48.56	0.040579
48.6	0.109597			48.52	-0.033258			48.6	0.040283
48.63	0.108194			48.56	-0.033934			48.64	0.03961
48.67	0.106848			48.59	-0.034121			48.67	0.038533
48.71	0.105211			48.63	-0.034119			48.71	0.037867
48.74	0.104588			48.67	-0.032183			48.74	0.037327
48.78	0.10369			48.71	-0.034282			48.78	0.036443
48.81	0.1024			48.74	-0.034118			48.81	0.036289
48.85	0.101493			48.78	-0.034215			48.85	0.036249
48.89	0.100282			48.81	-0.034272			48.89	0.035743
48.93	0.099813			48.85	-0.033899			48.93	0.035679
48.96	0.09926			48.88	-0.033761			48.96	0.035481
49	0.098136			48.92	-0.033393			49	0.035624
49.03	0.097696			48.95	-0.032687			49.03	0.035351
49.07	0.097571			48.99	-0.031832			49.07	0.035443
49.1	0.097211			49.03	-0.030721			49.1	0.036052
49.14	0.097346			49.06	-0.029444			49.14	0.037138
49.17	0.09807			49.1	-0.028357			49.17	0.038267
49.21	0.0983			49.14	-0.02723			49.21	0.039427
49.25	0.098514			49.17	-0.025939			49.25	0.040756
49.28	0.099212			49.21	-0.024346			49.29	0.041316
49.32	0.099412			49.24	-0.022704			49.32	0.041787
49.36	0.100274			49.28	-0.020943			49.36	0.042595
49.39	0.101815			49.32	-0.018998			49.39	0.044726
49.43	0.102919			49.36	-0.016923			49.43	0.045918
49.46	0.104846			49.39	-0.014509			49.47	0.047872
49.5	0.106318			49.42	-0.01244			49.5	0.050364
49.53	0.108743			49.46	-0.010251			49.54	0.052811
49.57	0.111365			49.5	-0.00814			49.57	0.055005
49.61	0.113423			49.53	-0.005807			49.61	0.058051
49.64	0.116802			49.57	-0.003199			49.64	0.060842
49.69	0.11935			49.61	-0.00022			49.69	0.063283
49.72	0.122802			49.64	0.002761			49.72	0.066556
49.76	0.126294			49.69	0.005381			49.76	0.069635
49.79	0.130339			49.71	0.008361			49.79	0.073443
49.83	0.134628			49.75	0.011427			49.83	0.077518
49.86	0.138485			49.78	0.014551			49.86	0.081302
49.9	0.14335			49.82	0.017693			49.9	0.085335
49.93	0.147887			49.86	0.02064			49.93	0.089068
49.97	0.153561			49.89	0.023382			49.97	0.09332
50.01	0.158801			49.93	0.026029			50.01	0.097631
50.04	0.164961			49.97	0.028978			50.04	0.102391
50.08	0.170886			50.01	0.032124			50.08	0.107301
50.11	0.176321			50.04	0.034517			50.12	0.111544
50.15	0.182804			50.07	0.037156			50.15	0.115516
50.19	0.189102			50.11	0.039296			50.19	0.120288
50.22	0.195478			50.15	0.041522			50.22	0.124691
50.26	0.201055			50.18	0.043698			50.26	0.128818
50.29	0.207277			50.22	0.045798			50.3	0.13268
50.33	0.213626			50.25	0.047615			50.34	0.136554
50.36	0.218978			50.29	0.048282			50.37	0.140102
50.4	0.225524			50.33	0.049278			50.4	0.143957
50.44	0.230797			50.36	0.050184			50.44	0.147485
50.47	0.236168			50.4	0.051049			50.48	0.150897
50.51	0.242583			50.44	0.051318			50.51	0.152882
50.55	0.245957			50.47	0.051687			50.55	0.155279
50.59	0.250707	13	0.557	50.51	0.051512			50.59	0.157707	13	0.557
50.62	0.253844			50.54	0.051317			50.62	0.159173
50.66	0.258015			50.58	0.051236	13	0.558	50.66	0.160596
50.69	0.260978			50.61	0.050552			50.69	0.161032
50.73	0.263687			50.66	0.050023			50.73	0.162078
50.76	0.266725			50.69	0.049363			50.76	0.162848
50.8	0.268085			50.72	0.048289			50.8	0.16273
50.83	0.269152			50.76	0.047097			50.83	0.162872
50.87	0.270641			50.8	0.045948			50.87	0.162701
50.91	0.271561			50.83	0.044467			50.91	0.162454
50.95	0.271756			50.87	0.042892			50.95	0.161881
50.99	0.272181			50.9	0.041508			50.98	0.161598
51.02	0.271281			50.94	0.040048			51.02	0.160142
51.05	0.270723			50.98	0.038323			51.05	0.158608
51.09	0.270208			51.01	0.036742			51.09	0.156705
51.12	0.269054			51.05	0.035228			51.12	0.155313
51.16	0.267529			51.08	0.033458			51.16	0.154212
51.19	0.265852			51.12	0.031811			51.2	0.152044
51.23	0.264507			51.16	0.030117			51.23	0.15044
51.27	0.262539			51.2	0.02857			51.27	0.148281
51.31	0.260945			51.23	0.026578			51.31	0.146349
51.34	0.258233			51.27	0.025205			51.34	0.14433
51.38	0.256183			51.3	0.023297			51.38	0.141848
51.41	0.253705			51.34	0.021671			51.42	0.139492
51.45	0.25091			51.37	0.019787			51.45	0.137348
51.49	0.248636			51.41	0.018599			51.49	0.134995
51.52	0.245639			51.44	0.016821			51.52	0.132475
51.56	0.242918			51.48	0.014798			51.56	0.129839
51.59	0.238685			51.52	0.013329			51.59	0.127118
51.63	0.237001			51.56	0.011691			51.63	0.124172
51.67	0.233336			51.59	0.010177			51.67	0.121806
51.7	0.230436			51.63	0.008434			51.7	0.119653
51.74	0.227753			51.66	0.006745			51.74	0.1168
51.77	0.224005			51.7	0.005087			51.78	0.114121
51.81	0.221014			51.73	0.003515			51.81	0.111247
51.85	0.2178			51.77	0.001958			51.85	0.108986
51.88	0.214469			51.81	0.000434			51.88	0.10591
51.92	0.211295			51.84	-0.001002			51.92	0.103004
51.96	0.208092			51.88	-0.002431			51.96	0.100237
51.99	0.204756			51.91	-0.003821			51.99	0.098532
52.03	0.201857			51.96	-0.005015			52.03	0.097002
52.06	0.199318			51.99	-0.006338			52.06	0.095025
52.1	0.195485			52.02	-0.007901			52.1	0.092552
52.14	0.192823			52.06	-0.008757			52.14	0.088801
52.17	0.189443			52.1	-0.010881			52.17	0.085148
52.21	0.185973			52.14	-0.012044			52.21	0.081652
52.25	0.182956			52.18	-0.012729			52.25	0.079277
52.3	0.17899			52.21	-0.014457			52.29	0.07709
52.32	0.176771			52.25	-0.015746			52.32	0.074657
52.36	0.173386			52.29	-0.016912			52.36	0.074639
52.4	0.170164			52.33	-0.018335			52.4	0.071434
52.43	0.16731			52.36	-0.019445			52.43	0.068995
52.47	0.163969			52.4	-0.020881			52.47	0.066613
52.51	0.160953			52.43	-0.022069			52.51	0.06415
52.54	0.157873			52.47	-0.022948			52.54	0.061257
52.58	0.154883			52.5	-0.024055			52.58	0.058943
52.62	0.151967			52.54	-0.02527			52.62	0.057345
52.65	0.148934			52.57	-0.02526			52.65	0.055215
52.68	0.14628			52.62	-0.027102			52.69	0.053335
52.72	0.143169			52.65	-0.02832			52.72	0.051618
52.76	0.140059			52.69	-0.029499			52.76	0.050102
52.79	0.13731			52.72	-0.030574			52.79	0.048466
52.83	0.134309			52.76	-0.031631			52.83	0.047246
52.87	0.131752			52.79	-0.032557			52.87	0.045735
52.9	0.129124			52.83	-0.033588			52.9	0.044589
52.94	0.126644			52.86	-0.033685			52.95	0.043151
52.97	0.124224			52.9	-0.034989			52.98	0.04186
53.01	0.121992			52.94	-0.035944			53.01	0.040566
53.05	0.119331			52.97	-0.036821			53.05	0.039439
53.08	0.117221			53.01	-0.037631			53.08	0.037761
53.12	0.114598			53.05	-0.03849			53.12	0.035752
53.15	0.112201			53.08	-0.039121			53.15	0.034274
53.19	0.110411			53.12	-0.040289			53.19	0.033784
53.23	0.108144			53.16	-0.041274			53.23	0.033674
53.27	0.106376			53.19	-0.04217			53.27	0.033369
53.3	0.104182			53.23	-0.042624			53.3	0.032625
53.34	0.102592			53.27	-0.043375			53.33	0.031319
53.37	0.100774			53.3	-0.044348			53.37	0.029413
53.41	0.098726			53.33	-0.045101			53.41	0.028618
53.44	0.096914			53.37	-0.046115			53.44	0.027604
53.48	0.094751			53.41	-0.04654			53.48	0.026146
53.51	0.092737			53.44	-0.047003			53.52	0.024706
53.55	0.090854			53.48	-0.047759			53.55	0.023502
53.59	0.088921			53.52	-0.04815			53.6	0.023039
53.62	0.087232			53.55	-0.048436			53.62	0.022361
53.66	0.085231			53.6	-0.049233			53.66	0.021196
53.7	0.083397			53.62	-0.049573			53.69	0.020077
53.73	0.082244			53.66	-0.05046			53.73	0.018658
53.77	0.080981			53.69	-0.051021			53.77	0.01859
53.8	0.079724			53.73	-0.051381			53.8	0.019187
53.84	0.078685			53.77	-0.051841			53.84	0.019851
53.87	0.07729			53.8	-0.052097			53.88	0.019296
53.92	0.075998			53.84	-0.052723			53.91	0.018025
53.95	0.075302			53.88	-0.052879			53.95	0.017513
53.98	0.07444			53.92	-0.053707			53.98	0.017714
54.02	0.073367			53.95	-0.053928			54.02	0.018134
54.06	0.073221			53.98	-0.053982			54.06	0.0182
54.09	0.071811			54.02	-0.053934			54.09	0.017523
54.13	0.07113			54.06	-0.053946			54.13	0.017305
54.17	0.07023			54.09	-0.055086			54.16	0.017281
54.2	0.06932			54.13	-0.05533			54.2	0.017001
54.25	0.068619			54.16	-0.055555			54.24	0.016976
54.27	0.06751			54.2	-0.055565			54.28	0.016879
54.31	0.06681			54.24	-0.056098			54.31	0.016469
54.34	0.066356			54.27	-0.056138			54.35	0.016287
54.38	0.06539			54.31	-0.056212			54.38	0.015988
54.42	0.06456			54.35	-0.056489			54.42	0.015682
54.45	0.063377	14	0.552	54.38	-0.056721			54.45	0.014199	14	0.552
54.49	0.062988			54.42	-0.056857			54.49	0.014123
54.53	0.062205			54.45	-0.05694	14	0.552	54.52	0.014396
54.57	0.061628			54.49	-0.057189			54.57	0.014364
54.6	0.060914			54.52	-0.057253			54.6	0.014006
54.63	0.060002			54.57	-0.057321			54.64	0.014158
54.67	0.060026			54.6	-0.05751			54.67	0.01418
54.7	0.059793			54.63	-0.057726			54.71	0.013531
54.74	0.058964			54.67	-0.057548			54.74	0.0126
54.78	0.058275			54.71	-0.057653			54.78	0.01285
54.81	0.05847			54.74	-0.0575			54.81	0.013975
54.85	0.057934			54.78	-0.057155			54.85	0.014965
54.89	0.057593			54.81	-0.057156			54.88	0.015716
54.92	0.057503			54.85	-0.057417			54.92	0.01641
54.96	0.05739			54.89	-0.057402			54.96	0.016678
55	0.057335			54.92	-0.056924			55	0.015737
55.03	0.056859			54.96	-0.057171			55.03	0.014777
55.07	0.056669			54.99	-0.051455			55.07	0.014891
55.1	0.056795			55.03	-0.055374			55.11	0.016216
55.14	0.056955			55.07	-0.05521			55.14	0.017321
55.17	0.056558			55.1	-0.054109			55.18	0.018417
55.21	0.05673			55.14	-0.052761			55.22	0.019153
55.25	0.056968			55.18	-0.051364			55.25	0.020021
55.28	0.057735			55.22	-0.050031			55.28	0.02186
55.32	0.058536			55.25	-0.049084			55.32	0.023555
55.36	0.059273			55.28	-0.047848			55.36	0.02516
55.39	0.059962			55.32	-0.046274			55.39	0.025375
55.43	0.06077			55.35	-0.044921			55.43	0.026429
55.46	0.062032			55.39	-0.043384			55.47	0.027936
55.5	0.063361			55.43	-0.042253			55.5	0.030008
55.55	0.064712			55.46	-0.041038			55.55	0.032315
55.57	0.066079			55.5	-0.039315			55.57	0.033969
55.61	0.067543			55.55	-0.037377			55.61	0.035869
55.64	0.069423			55.57	-0.035335			55.64	0.037585
55.68	0.071316			55.61	-0.033649			55.68	0.040767
55.72	0.073497			55.64	-0.031961			55.71	0.04546
55.75	0.075816			55.68	-0.03008			55.75	0.046396
55.79	0.077915			55.71	-0.02825			55.79	0.048345
55.82	0.080062			55.75	-0.026149			55.83	0.050665
55.87	0.083162			55.79	-0.02413			55.87	0.054148
55.9	0.086169			55.82	-0.023187			55.9	0.057322
55.93	0.08866			55.86	-0.021474			55.94	0.059322
55.97	0.091071			55.9	-0.020003			55.97	0.061048
56.01	0.093555			55.93	-0.018374			56.01	0.063213
56.05	0.096878			55.97	-0.016303			56.04	0.067067
56.08	0.099814			56.01	-0.01546			56.08	0.070631
56.13	0.102878			56.05	-0.014504			56.12	0.073268
56.17	0.105598			56.08	-0.012874			56.16	0.075082
56.2	0.108448			56.12	-0.011411			56.21	0.076678
56.23	0.111455			56.17	-0.010293			56.23	0.079028
56.27	0.114406			56.2	-0.010517			56.27	0.08153
56.3	0.117139			56.23	-0.010006			56.3	0.083093
56.34	0.119251			56.27	-0.009047			56.34	0.083883
56.38	0.121617			56.31	-0.008769			56.38	0.085302
56.42	0.124478			56.34	-0.008135			56.41	0.087037
56.45	0.126513			56.38	-0.007203			56.45	0.088954
56.49	0.1287			56.41	-0.008005			56.48	0.089798
56.52	0.130742			56.45	-0.007623			56.53	0.08993
56.56	0.132545			56.5	-0.007151			56.55	0.090424
56.59	0.134714			56.52	-0.006746			56.59	0.09124
56.63	0.136162			56.56	-0.007173			56.63	0.092812
56.66	0.137541			56.59	-0.007304			56.66	0.093252
56.7	0.139335			56.63	-0.007829			56.7	0.092794
56.74	0.140189			56.67	-0.00805			56.74	0.092536
56.77	0.141374			56.7	-0.008166			56.77	0.092427
56.82	0.142304			56.74	-0.008841			56.81	0.09327
56.85	0.143034			56.77	-0.009754			56.84	0.092855
56.89	0.143732			56.82	-0.010618			56.88	0.09263
56.92	0.143759			56.84	-0.0112			56.92	0.091808
56.96	0.144193			56.88	-0.011353			56.95	0.091817
56.99	0.144432			56.92	-0.01172			56.99	0.091442
57.03	0.144222			56.95	-0.013224			57.02	0.090102
57.06	0.1436			56.99	-0.014021			57.06	0.089513
57.1	0.143806			57.03	-0.014689			57.1	0.088065
57.14	0.143175			57.06	-0.015479			57.13	0.087323
57.17	0.142377			57.1	-0.016443			57.18	0.086396
57.21	0.141762			57.14	-0.017665			57.21	0.085123
57.25	0.140968			57.17	-0.01842			57.24	0.082958
57.28	0.140074			57.21	-0.019089			57.28	0.080088
57.32	0.13861			57.24	-0.019762			57.31	0.079337
57.35	0.137856			57.28	-0.02102			57.35	0.078999
57.39	0.136509			57.31	-0.021766			57.38	0.077573
57.42	0.135526			57.35	-0.023046			57.42	0.075611
57.47	0.133945			57.39	-0.023986			57.46	0.073727
57.5	0.133471			57.42	-0.024761			57.51	0.072989
57.53	0.131414			57.47	-0.025668			57.53	0.071093
57.57	0.129856			57.5	-0.026918			57.57	0.068701
57.61	0.127991			57.53	-0.028242			57.6	0.066181
57.64	0.126063			57.57	-0.028932			57.64	0.065045
57.68	0.124645			57.6	-0.029913			57.67	0.064141
57.71	0.122989			57.64	-0.030959			57.71	0.063802
57.75	0.121428			57.67	-0.032256			57.75	0.063323
57.79	0.119997			57.71	-0.033305			57.78	0.061492
57.82	0.118269			57.75	-0.033899			57.82	0.058898
57.85	0.116686			57.78	-0.034641			57.85	0.055549
57.89	0.114165			57.82	-0.035952			57.89	0.053886
57.93	0.111927			57.86	-0.037077			57.93	0.05277
57.97	0.11021			57.9	-0.038067			57.96	0.051924
58	0.107887			57.93	-0.039202			58	0.050722
58.04	0.106295			57.97	-0.039384			58.04	0.049479
58.08	0.104584			58	-0.039991			58.07	0.048455
58.12	0.102716			58.04	-0.040751			58.11	0.047107
58.15	0.101144			58.07	-0.041314			58.14	0.045555
58.18	0.099156			58.12	-0.042523			58.18	0.044091
58.22	0.097345			58.14	-0.043515			58.21	0.042105
58.25	0.095353			58.18	-0.044097			58.25	0.04135
58.29	0.093637			58.22	-0.044081			58.29	0.040347
58.33	0.092045			58.26	-0.045678			58.32	0.039254
58.36	0.089972	15	0.558	58.29	-0.046828			58.36	0.038231	15	0.557
58.4	0.088254			58.33	-0.047701			58.4	0.037163
58.45	0.086668			58.36	-0.047818	15	0.558	58.43	0.035826
58.47	0.084767			58.4	-0.048705			58.48	0.034354
58.51	0.082681			58.45	-0.049162			58.5	0.033701
58.54	0.080634			58.47	-0.049954			58.54	0.033572
58.58	0.07903			58.5	-0.050347			58.58	0.033755
58.61	0.077658			58.54	-0.050855			58.61	0.032625
58.65	0.075804			58.58	-0.051427			58.65	0.03155
58.69	0.07426			58.61	-0.051937			58.68	0.031225
58.72	0.072873			58.65	-0.052468			58.72	0.031034
58.77	0.071059			58.69	-0.053102			58.76	0.03032
58.8	0.069971			58.72	-0.053742			58.8	0.02841
58.83	0.068063			58.77	-0.054214			58.83	0.02695
58.87	0.066641			58.8	-0.054728			58.87	0.025986
58.9	0.064884			58.83	-0.054922			58.9	0.026543
58.94	0.06322			58.87	-0.055558			58.94	0.028024
58.98	0.062541			58.9	-0.056023			58.97	0.028748
59.01	0.061368			58.94	-0.056257			59.01	0.02827
59.05	0.060176			58.98	-0.056379			59.04	0.026854
59.1	0.058881			59.01	-0.055886			59.08	0.02701
59.12	0.059196			59.05	-0.057055			59.13	0.027409
59.16	0.05795			59.1	-0.057575			59.15	0.026722
59.19	0.055664			59.12	-0.058057			59.19	0.025194
59.23	0.054596			59.16	-0.058596			59.23	0.024698
59.27	0.053162			59.19	-0.058218			59.26	0.025393
59.3	0.05221			59.23	-0.058643			59.3	0.026018
59.34	0.051261			59.26	-0.058903			59.33	0.025546
59.37	0.050623			59.3	-0.059111			59.37	0.024332
59.42	0.049819			59.33	-0.059009			59.41	0.024211
59.44	0.049548			59.37	-0.05887			59.45	0.02432
59.48	0.048446			59.42	-0.058973			59.48	0.025043
59.52	0.048136			59.45	-0.059087			59.51	0.025497
59.55	0.048037			59.48	-0.059261			59.55	0.02483
59.59	0.047684			59.52	-0.059232			59.59	0.024243
59.63	0.0473			59.55	-0.059231			59.63	0.024237
59.66	0.047203			59.59	-0.059238			59.66	0.025775
59.7	0.047002			59.63	-0.059078			59.7	0.026889
59.74	0.046614			59.66	-0.058781			59.73	0.02726
59.77	0.046602			59.7	-0.058464			59.78	0.027294
59.8	0.046742			59.74	-0.058003			59.8	0.027863
59.84	0.046838			59.77	-0.057139			59.84	0.028208
59.88	0.046728			59.81	-0.056638			59.87	0.02857
59.92	0.046456			59.84	-0.056114			59.92	0.029642
59.95	0.046657			59.88	-0.055164			59.95	0.030461
59.99	0.046861			59.92	-0.054308			59.99	0.031526
60.03	0.047113			59.96	-0.053231			60.03	0.032637
60.08	0.047129			59.99	-0.052419			60.08	0.03219
60.11	0.047955			60.03	-0.051371			60.1	0.034115
60.14	0.049131			60.08	-0.050535			60.14	0.035173
60.18	0.048308			60.11	-0.05004			60.18	0.03637
60.21	0.049248			60.14	-0.047944			60.21	0.038213
60.25	0.04968			60.18	-0.046962			60.25	0.039681
60.28	0.050387			60.22	-0.046196			60.29	0.041135
60.32	0.051564			60.25	-0.044959			60.32	0.04247
60.36	0.052331			60.29	-0.044102			60.36	0.044757
60.41	0.053773			60.32	-0.042771			60.4	0.046025
60.43	0.054841			60.36	-0.041824			60.43	0.047292
60.47	0.055571			60.39	-0.040767			60.46	0.048379
60.5	0.057387			60.43	-0.039343			60.5	0.050892
60.54	0.058415			60.47	-0.038438			60.54	0.053267
60.57	0.059562			60.5	-0.03724			60.57	0.056218
60.61	0.061401			60.54	-0.036095			60.61	0.058551
60.64	0.063578			60.58	-0.034719			60.65	0.059886
60.68	0.065503			60.61	-0.033292			60.68	0.060639
60.73	0.06708			60.65	-0.032322			60.73	0.060762
60.75	0.067622			60.68	-0.031525			60.76	0.06014
60.79	0.070659			60.73	-0.030628			60.79	0.061787
60.83	0.072571			60.76	-0.030031			60.83	0.065663
60.86	0.073394			60.79	-0.027561			60.86	0.069784
60.9	0.074649			60.83	-0.02643			60.9	0.071976
60.94	0.076601			60.86	-0.025644			60.93	0.073919
60.97	0.078908			60.9	-0.02503			60.97	0.075528
61.01	0.08151			60.94	-0.024223			61.01	0.077101
61.05	0.08368			60.97	-0.024056			61.04	0.078643
61.08	0.085906			61.01	-0.023369			61.08	0.079546
61.11	0.08818			61.06	-0.022417			61.12	0.080921
61.15	0.08996			61.08	-0.021599			61.15	0.082534
61.19	0.092032			61.12	-0.020553			61.19	0.083532
61.22	0.093379			61.15	-0.020014			61.22	0.084587
61.26	0.095019			61.19	-0.019554			61.26	0.085932
61.3	0.097464			61.22	-0.018764			61.29	0.087028
61.33	0.098952			61.26	-0.01853			61.33	0.087792
61.38	0.099829			61.3	-0.018207			61.38	0.088562
61.4	0.100712			61.33	-0.018125			61.4	0.088987
61.44	0.102449			61.38	-0.017233			61.44	0.090459
61.47	0.10394			61.41	-0.017609			61.48	0.090928
61.51	0.104741			61.44	-0.017735			61.51	0.090601
61.55	0.105337			61.48	-0.017457			61.55	0.090849
61.58	0.10649			61.51	-0.01772			61.58	0.091449
61.62	0.108235			61.55	-0.017447			61.62	0.093009
61.66	0.108829			61.58	-0.018196			61.66	0.091565
61.7	0.10909			61.62	-0.018516			61.71	0.091045
61.73	0.109105			61.66	-0.018732			61.73	0.090862
61.77	0.109586			61.71	-0.018781			61.76	0.091016
61.8	0.110257			61.73	-0.01966			61.8	0.090997
61.84	0.111166			61.77	-0.020335			61.84	0.089613
61.87	0.111509			61.8	-0.020295			61.87	0.083617
61.91	0.112136			61.84	-0.020715			61.91	0.074659
61.94	0.111121			61.88	-0.021314			61.95	0.070813
61.98	0.111439			61.91	-0.022592			61.98	0.069761
62.03	0.111625			61.95	-0.023243			62.03	0.06819
62.05	0.111237			61.98	-0.023439			62.05	0.068038
62.09	0.110391			62.03	-0.024205			62.09	0.067459
62.13	0.110266			62.05	-0.024697			62.12	0.066461
62.16	0.109305			62.09	-0.025487			62.16	0.064886
62.2	0.108892			62.13	-0.025862			62.19	0.063105
62.23	0.108952	16	0.552	62.16	-0.026708			62.23	0.061338	16	0.552
62.27	0.107937			62.2	-0.026968			62.27	0.059453
62.3	0.107379			62.24	-0.027918	16	0.552	62.31	0.057641
62.34	0.106688			62.27	-0.028902			62.35	0.055782
62.38	0.10595			62.31	-0.029928			62.38	0.054116
62.41	0.105362			62.35	-0.030442			62.41	0.05268
62.45	0.104688			62.38	-0.031162			62.45	0.050837
62.49	0.103612			62.41	-0.031868			62.49	0.049455
62.52	0.102437			62.45	-0.032477			62.52	0.048533
62.56	0.101939			62.49	-0.033238			62.56	0.047118
62.59	0.101117			62.52	-0.033602			62.59	0.046118
62.63	0.100251			62.56	-0.033934			62.63	0.045321
62.68	0.099113			62.6	-0.034106			62.68	0.044345
62.7	0.098385			62.63	-0.034716			62.7	0.043959
62.74	0.097371			62.69	-0.035242			62.74	0.043155
62.77	0.09659			62.71	-0.035665			62.78	0.042383
62.81	0.095569			62.74	-0.035816			62.81	0.041824
62.85	0.094699			62.78	-0.036107			62.85	0.040969
62.88	0.093904			62.81	-0.036848			62.88	0.040666
62.92	0.092579			62.85	-0.037551			62.92	0.040014
62.96	0.091101			62.88	-0.037673			62.95	0.039474
63	0.090112			62.92	-0.037693			63	0.038782
63.03	0.088537			62.96	-0.038016			63.03	0.038392
63.06	0.087305			63.01	-0.03858			63.06	0.03805
63.1	0.086899			63.03	-0.039084			63.1	0.037629
63.13	0.086183			63.07	-0.038344			63.14	0.03727
63.17	0.08604			63.1	-0.039835			63.17	0.036573
63.21	0.084342			63.14	-0.039955			63.21	0.036178
63.24	0.083387			63.17	-0.0404			63.24	0.03593
63.28	0.082659			63.21	-0.040974			63.28	0.036256
63.33	0.081641			63.24	-0.041529			63.32	0.035338
63.35	0.080875			63.28	-0.041378			63.35	0.035321
63.39	0.080232			63.32	-0.041361			63.39	0.035588
63.42	0.079562			63.35	-0.041326			63.42	0.03551
63.46	0.078987			63.39	-0.041458			63.46	0.035697
63.49	0.078643			63.43	-0.041238			63.5	0.035794
63.53	0.078066			63.46	-0.041163			63.53	0.035456
63.57	0.077451			63.5	-0.040658			63.57	0.03506
63.6	0.076565			63.54	-0.041235			63.61	0.034732
63.65	0.07541			63.57	-0.04117			63.64	0.034906
63.68	0.074951			63.61	-0.040529			63.68	0.03524
63.71	0.074651			63.66	-0.040466			63.71	0.035507
63.75	0.074301			63.68	-0.040049			63.75	0.035476
63.79	0.074574			63.71	-0.039615			63.79	0.035798
63.83	0.074365			63.75	-0.039992			63.83	0.036886
63.86	0.07462			63.79	-0.040012			63.86	0.037566
63.9	0.075535			63.83	-0.039978			63.91	0.038059
63.95	0.075467			63.86	-0.039414			63.95	0.038195
63.98	0.075465			63.91	-0.039002			63.98	0.039246
64.01	0.075296			63.96	-0.038985			64.01	0.040037
64.05	0.076193			63.98	-0.038641			64.05	0.0416
64.09	0.076672			64.01	-0.038041			64.08	0.04229
64.12	0.077051			64.05	-0.037412			64.12	0.042957
64.16	0.077903			64.09	-0.036636			64.16	0.043769
64.19	0.078477			64.13	-0.036047			64.19	0.044788
64.23	0.07927			64.16	-0.035843			64.23	0.046077
64.28	0.080536			64.2	-0.035321			64.28	0.047547
64.3	0.08155			64.23	-0.034649			64.3	0.04891
64.34	0.08272			64.28	-0.034239			64.34	0.049742
64.37	0.083307			64.3	-0.033882			64.37	0.050736
64.41	0.084107			64.34	-0.033457			64.41	0.052185
64.45	0.085601			64.37	-0.03289			64.45	0.05397
64.48	0.08709			64.41	-0.032259			64.48	0.055116
64.52	0.088633			64.45	-0.031672			64.52	0.056301
64.55	0.089457			64.48	-0.030941			64.55	0.057033
64.61	0.090291			64.52	-0.029927			64.6	0.05833
64.62	0.091873			64.56	-0.029484			64.63	0.060011
64.66	0.093501			64.6	-0.028849			64.67	0.061306
64.7	0.095283			64.63	-0.028678			64.7	0.062451
64.73	0.096388			64.67	-0.027921			64.74	0.063681
64.77	0.097624			64.7	-0.027369			64.77	0.064503
64.81	0.09881			64.74	-0.027169			64.81	0.065906
64.84	0.100525			64.77	-0.027178			64.84	0.067263
64.88	0.102411			64.81	-0.026099			64.88	0.068468
64.93	0.103987			64.84	-0.025526			64.93	0.069348
64.95	0.105182			64.88	-0.024991			64.95	0.070185
64.99	0.106809			64.92	-0.024514			64.99	0.071621
65.02	0.10844			64.96	-0.024106			65.02	0.072495
65.06	0.110323			64.99	-0.023744			65.06	0.07358
65.09	0.112092			65.03	-0.023123			65.1	0.074581
65.13	0.113412			65.06	-0.022682			65.13	0.075342
65.17	0.114806			65.1	-0.022302			65.17	0.07616
65.2	0.116463			65.13	-0.022243			65.2	0.077556
65.26	0.118249			65.17	-0.02216			65.26	0.080201
65.28	0.120287			65.2	-0.021751			65.27	0.079682
65.31	0.121852			65.24	-0.021584			65.31	0.079846
65.35	0.1231			65.28	-0.02141			65.35	0.080792
65.38	0.123843			65.31	-0.021142			65.38	0.081976
65.42	0.125511			65.35	-0.021267			65.42	0.082673
65.45	0.126796			65.39	-0.021004			65.46	0.083293
65.49	0.128314			65.42	-0.020644			65.5	0.083385
65.53	0.129304			65.46	-0.019324			65.53	0.084147
65.58	0.130392			65.5	-0.019939			65.58	0.084752
65.6	0.132344			65.53	-0.020055			65.6	0.084873
65.64	0.133067			65.58	-0.020018			65.64	0.085215
65.67	0.133848			65.6	-0.019554			65.67	0.085576
65.71	0.134668			65.64	-0.019494			65.71	0.085989
65.75	0.135533			65.67	-0.019465			65.74	0.086093
65.78	0.136327			65.71	-0.019864			65.78	0.085734
65.82	0.136744			65.75	-0.019906			65.82	0.085632
65.85	0.137405			65.79	-0.019827			65.86	0.085405
65.9	0.137717			65.82	-0.020133			65.89	0.085331
65.92	0.138234			65.86	-0.020179			65.93	0.085783
65.96	0.139582			65.91	-0.020488			65.96	0.085787
66	0.139397			65.93	-0.021114			66	0.084993
66.03	0.139161			65.96	-0.021236			66.03	0.084579
66.07	0.139766			66	-0.021784			66.07	0.084343
66.11	0.140378			66.03	-0.022262			66.1	0.084616
66.14	0.140903	17	0.558	66.07	-0.023158			66.14	0.083914	17	0.558
66.18	0.140584			66.11	-0.023876			66.18	0.082607
66.21	0.140521			66.14	-0.023901	17	0.558	66.22	0.08246
66.25	0.140816			66.18	-0.024301			66.25	0.083079
66.28	0.14125			66.23	-0.024001			66.29	0.082837
66.32	0.141151			66.25	-0.025074			66.32	0.082678
66.36	0.14129			66.29	-0.024942			66.36	0.082171
66.39	0.140939			66.32	-0.025585			66.4	0.081979
66.43	0.140498			66.36	-0.026049			66.43	0.079824
66.47	0.139666			66.4	-0.026723			66.47	0.078591
66.51	0.13901			66.43	-0.026445			66.5	0.078154
66.55	0.139548			66.47	-0.026049			66.55	0.077559
66.58	0.138935			66.5	-0.025747			66.57	0.076724
66.61	0.138331			66.56	-0.026445			66.61	0.076673
66.65	0.138449			66.58	-0.027098			66.65	0.077253
66.68	0.138467			66.62	-0.028097			66.68	0.075919
66.72	0.137939			66.65	-0.028962			66.72	0.075999
66.75	0.137852			66.69	-0.029705			66.76	0.075965
66.79	0.137517			66.72	-0.030004			66.79	0.075521
66.83	0.137355			66.76	-0.030277			66.83	0.074506
66.88	0.136777			66.79	-0.030243			66.88	0.073811
66.9	0.136546			66.83	-0.030086			66.9	0.073822
66.94	0.136187			66.88	-0.030243			66.94	0.073605
66.97	0.135712			66.9	-0.030194			66.97	0.073194
67.01	0.136018			66.94	-0.029978			67.01	0.073154
67.04	0.13541			66.98	-0.029941			67.04	0.072546
67.08	0.135221			67.01	-0.030244			67.08	0.072527
67.11	0.135181			67.05	-0.030752			67.12	0.072898
67.15	0.135173			67.08	-0.0303			67.15	0.073073
67.21	0.135289			67.12	-0.030514			67.21	0.07298
67.22	0.13576			67.15	-0.030706			67.23	0.072682
67.26	0.135211			67.21	-0.030484			67.26	0.072801
67.3	0.135465			67.22	-0.030879			67.3	0.073534
67.33	0.13578			67.26	-0.031076			67.33	0.073991
67.37	0.136419			67.3	-0.030675			67.37	0.07374
67.41	0.136234			67.34	-0.030043			67.4	0.073212
67.44	0.135517			67.37	-0.029924			67.44	0.073004
67.48	0.136156			67.41	-0.030331			67.48	0.073898
67.53	0.136397			67.45	-0.030163			67.53	0.075224
67.55	0.137398			67.48	-0.029686			67.55	0.075418
67.58	0.138586			67.53	-0.02885			67.59	0.074874
67.62	0.138198			67.55	-0.028933			67.62	0.074031
67.66	0.137891			67.59	-0.02966			67.66	0.073899
67.7	0.13854			67.62	-0.029818			67.7	0.073935
67.73	0.13917			67.66	-0.029052			67.73	0.073807
67.77	0.139639			67.7	-0.028549			67.77	0.076129
67.81	0.139155			67.74	-0.027722			67.81	0.082738
67.87	0.139926			67.77	-0.027599			67.86	0.089961
67.88	0.140697			67.82	-0.028272			67.88	0.092291
67.92	0.140988			67.86	-0.028347			67.91	0.092971
67.95	0.144013			67.89	-0.027937			67.95	0.092263
67.99	0.14219			67.92	-0.027747			67.99	0.092373
68.03	0.142792			67.96	-0.028708			68.03	0.092968
68.07	0.142758			68	-0.029124			68.06	0.094087
68.1	0.143744			68.03	-0.028891			68.1	0.094995
68.14	0.145078			68.07	-0.028718			68.14	0.094979
68.19	0.144701			68.11	-0.028577			68.17	0.095113
68.21	0.145159			68.14	-0.028556			68.21	0.095966
68.24	0.146301			68.2	-0.028708			68.24	0.097764
68.28	0.146676			68.21	-0.028231			68.28	0.099106
68.31	0.14705			68.25	-0.027813			68.31	0.099874
68.35	0.147332			68.28	-0.027147			68.35	0.100274
68.39	0.147637			68.32	-0.027311			68.38	0.100585
68.42	0.147728			68.36	-0.02782			68.42	0.101329
68.46	0.148093			68.39	-0.027668			68.46	0.102435
68.5	0.14949			68.43	-0.025527			68.51	0.103252
68.53	0.149924			68.47	-0.026016			68.53	0.103715
68.57	0.14957			68.52	-0.0263			68.57	0.104084
68.61	0.14947			68.54	-0.026536			68.6	0.104701
68.64	0.149432			68.58	-0.026868			68.64	0.104613
68.68	0.14991			68.61	-0.026566			68.67	0.10466
68.71	0.150406			68.65	-0.026519			68.71	0.104269
68.75	0.149877			68.68	-0.02569			68.74	0.104115
68.78	0.149836			68.72	-0.024848			68.78	0.104889
68.83	0.150281			68.75	-0.025147			68.82	0.106139
68.86	0.150456			68.79	-0.026295			68.86	0.106527
68.9	0.150587			68.84	-0.026741			68.89	0.106499
68.93	0.150786			68.86	-0.026977			68.93	0.106615
68.97	0.151173			68.9	-0.027476			68.96	0.106191
69	0.151142			68.94	-0.028156			69	0.106194
69.04	0.151309			68.97	-0.028143			69.04	0.10628
69.07	0.152406			69.01	-0.027767			69.07	0.106848
69.11	0.152493			69.04	-0.027728			69.11	0.107292
69.16	0.152486			69.08	-0.028288			69.16	0.107893
69.18	0.152414			69.11	-0.02845			69.18	0.108568
69.22	0.152691			69.15	-0.028103			69.22	0.10816
69.25	0.1525			69.19	-0.027908			69.25	0.1081
69.29	0.151861			69.22	-0.028733			69.29	0.106886
69.33	0.151706			69.26	-0.02903			69.33	0.106765
69.36	0.151783			69.3	-0.028796			69.36	0.106618
69.4	0.152413			69.33	-0.028839			69.4	0.106892
69.43	0.152306			69.37	-0.028262			69.43	0.106848
69.49	0.152198			69.41	-0.028263			69.49	0.106982
69.51	0.152153			69.44	-0.028981			69.5	0.107427
69.54	0.152148			69.48	-0.029784			69.54	0.107563
69.58	0.152277			69.51	-0.031618			69.57	0.107691
69.61	0.152476			69.55	-0.031747			69.61	0.107339
69.65	0.152408			69.58	-0.031385			69.65	0.107379
69.69	0.152568			69.62	-0.03096			69.69	0.107319
69.72	0.152158			69.66	-0.031006			69.72	0.107156
69.76	0.151698			69.69	-0.030745			69.76	0.107519
69.81	0.152063			69.73	-0.031185			69.81	0.106953
69.83	0.151883			69.76	-0.030676			69.83	0.107232
69.87	0.152098			69.81	-0.029758			69.86	0.116817
69.9	0.151706			69.84	-0.030838			69.9	0.110267
69.94	0.152235			69.87	-0.031137			69.94	0.107322
69.97	0.152497			69.91	-0.031565			69.97	0.107623
70.01	0.153476	18	0.552	69.95	-0.032117			70.01	0.107732	18	0.551
70.05	0.153411			69.98	-0.033074			70.05	0.107781
70.08	0.15319			70.02	-0.034674	18	0.552	70.08	0.107531
70.14	0.153291			70.05	-0.035398			70.14	0.107569
70.16	0.154318			70.09	-0.036022			70.16	0.107012
70.19	0.154541			70.15	-0.036316			70.19	0.106845
70.23	0.154111			70.16	-0.036298			70.23	0.106541
70.27	0.152962			70.2	-0.036169			70.26	0.105978
70.3	0.152734			70.23	-0.03632			70.3	0.105827
70.34	0.15329			70.27	-0.037008			70.33	0.105311
70.37	0.154019			70.31	-0.037627			70.37	0.105285
70.41	0.154107			70.34	-0.037771			70.41	0.105266
70.47	0.153766			70.38	-0.037076			70.44	0.104786
70.48	0.152919			70.41	-0.037935			70.48	0.104057
70.52	0.153149			70.47	-0.038737			70.52	0.103627
70.55	0.154099			70.49	-0.039413			70.55	0.102849
70.59	0.153808			70.52	-0.038374			70.59	0.102644
70.63	0.152885			70.56	-0.038741			70.62	0.101955
70.66	0.152608			70.59	-0.038828			70.66	0.10179
70.7	0.152742			70.63	-0.038507			70.69	0.101127
70.73	0.152716			70.67	-0.038949			70.73	0.100923
70.79	0.152972			70.7	-0.039591			70.78	0.100781
70.8	0.152789			70.74	-0.039677			70.8	0.100139
70.84	0.152334			70.79	-0.039334			70.84	0.099947
70.88	0.152584			70.81	-0.039385			70.88	0.099559
70.91	0.153187			70.85	-0.039755			70.91	0.099348
70.95	0.15565			70.88	-0.039711			70.95	0.099171
70.99	0.154385			70.92	-0.039721			70.99	0.098923
71.02	0.153405			70.95	-0.040074			71.02	0.098571
71.06	0.152569			70.99	-0.040256			71.06	0.098274
71.11	0.153319			71.03	-0.038495			71.11	0.097747
71.13	0.153701			71.06	-0.040039			71.13	0.097451
71.17	0.153033			71.12	-0.04027			71.16	0.097706
71.2	0.152534			71.14	-0.039759			71.2	0.097344
71.24	0.152959			71.17	-0.03927			71.23	0.097118
71.27	0.152931			71.21	-0.039313			71.27	0.096548
71.31	0.152745			71.24	-0.039775			71.31	0.096142
71.35	0.152732			71.28	-0.039931			71.35	0.096093
71.38	0.152549			71.31	-0.039748			71.38	0.095886
71.44	0.153559			71.35	-0.039325			71.44	0.095712
71.46	0.15279			71.39	-0.039826			71.45	0.095727
71.49	0.152577			71.45	-0.03997			71.49	0.095322
71.53	0.152139			71.46	-0.03993			71.53	0.094898
71.57	0.151762			71.5	-0.0396			71.57	0.094989
71.61	0.152422			71.54	-0.039943			71.6	0.095674
71.64	0.152948			71.58	-0.040357			71.64	0.094985
71.68	0.150344			71.61	-0.04006			71.68	0.094775
71.72	0.149677			71.65	-0.03953			71.71	0.095238
71.77	0.149505			71.69	-0.040128			71.77	0.095065
71.79	0.149695			71.75	-0.040553			71.79	0.094666
71.83	0.150876			71.76	-0.040691			71.82	0.094132
71.86	0.150631			71.8	-0.040758			71.86	0.093897
71.9	0.150938			71.84	-0.040412			71.9	0.093606
71.93	0.152311			71.87	-0.040064			71.93	0.093506
71.97	0.153811			71.91	-0.040451			71.97	0.093086
72	0.154571			71.94	-0.040684			72	0.092964
72.04	0.155568			71.98	-0.040588			72.04	0.092726
72.08	0.153772			72.01	-0.040682			72.08	0.093588
72.11	0.152818			72.07	-0.041148			72.11	0.09081
72.15	0.152024			72.09	-0.04196			72.15	0.089622
72.19	0.151771			72.12	-0.042159			72.18	0.088895
72.22	0.152427			72.16	-0.041166			72.22	0.088203
72.26	0.15261			72.2	-0.040688			72.26	0.087859
72.3	0.15232			72.23	-0.040613			72.29	0.087368
72.33	0.152373			72.27	-0.041276			72.33	0.087386
72.37	0.152044			72.3	-0.041654			72.36	0.086596
72.42	0.151954			72.34	-0.042311			72.42	0.086012
72.44	0.151715			72.38	-0.042784			72.43	0.085643
72.47	0.151046			72.41	-0.042395			72.47	0.085146
72.51	0.150305			72.45	-0.041835			72.51	0.084342
72.55	0.149808			72.48	-0.041622			72.54	0.083568
72.58	0.149649			72.52	-0.041241			72.58	0.083041
72.62	0.149968			72.56	-0.041284			72.62	0.082284
72.66	0.149566			72.59	-0.041527			72.65	0.081847
72.69	0.149264			72.63	-0.041441			72.69	0.081796
72.75	0.148681			72.67	-0.041309			72.74	0.081224
72.76	0.147977			72.72	-0.041094			72.76	0.080978
72.8	0.147455			72.74	-0.041657			72.8	0.081279
72.83	0.14765			72.77	-0.041777			72.83	0.080326
72.87	0.147833			72.81	-0.041587			72.87	0.079823
72.91	0.147231			72.84	-0.041545			72.9	0.078981
72.94	0.14588			72.88	-0.041491			72.94	0.078335
72.98	0.146494			72.92	-0.041192			72.98	0.078021
73.02	0.145883			72.95	-0.041017			73.02	0.077405
73.07	0.145064			72.99	-0.040763			73.07	0.076849
73.09	0.144606			73.04	-0.040656			73.09	0.075948
73.13	0.144336			73.06	-0.040147			73.12	0.075744
73.16	0.144167			73.1	-0.040001			73.16	0.075713
73.2	0.144333			73.13	-0.040885			73.19	0.075467
73.23	0.143824			73.17	-0.041427			73.23	0.075175
73.27	0.143928			73.2	-0.041235			73.26	0.075088
73.3	0.142933			73.24	-0.040721			73.3	0.074151
73.34	0.14285			73.28	-0.040749			73.34	0.073875
73.4	0.14353			73.31	-0.04086			73.4	0.073632
73.41	0.143292			73.37	-0.04095			73.41	0.073186
73.45	0.143427			73.39	-0.040766			73.45	0.072883
73.49	0.142626			73.42	-0.040598			73.48	0.072424
73.52	0.144202			73.46	-0.040402			73.52	0.072608
73.56	0.143331			73.49	-0.040512			73.55	0.0721
73.59	0.142542			73.53	-0.040739			73.59	0.071797
73.63	0.142868			73.57	-0.041126			73.63	0.07164
73.66	0.142269			73.6	-0.041219			73.66	0.071407
73.73	0.142207			73.64	-0.041105			73.72	0.071248
73.74	0.142068			73.7	-0.041484			73.73	0.071026
73.77	0.142035			73.71	-0.041856			73.77	0.070831
73.81	0.142398			73.75	-0.041538			73.81	0.07074
73.85	0.141868			73.78	-0.041649			73.85	0.070376
73.88	0.141179			73.82	-0.041702			73.88	0.069918
73.92	0.141596	19	0.557	73.86	-0.041775			73.92	0.069858	19	0.558
73.96	0.141712			73.89	-0.041927			73.95	0.069433
73.99	0.141797			73.93	-0.042046	19	0.558	73.99	0.068727
74.05	0.141712			73.96	-0.041857			74.04	0.069033
74.06	0.140831			74.02	-0.041591			74.06	0.067705
74.1	0.14072			74.03	-0.041783			74.09	0.066818
74.13	0.140764			74.07	-0.04214			74.13	0.065727
74.17	0.140644			74.11	-0.042562			74.17	0.06534
74.21	0.139956			74.14	-0.042542			74.21	0.065721
74.24	0.139235			74.18	-0.042631			74.24	0.065109
74.28	0.139575			74.22	-0.042461			74.28	0.063064
74.32	0.138677			74.25	-0.042732			74.31	0.061249
74.37	0.138309			74.29	-0.043069			74.37	0.059765
74.39	0.13769			74.33	-0.043063			74.38	0.058462
74.42	0.137388			74.36	-0.043182			74.42	0.058363
74.46	0.137171			74.4	-0.043321			74.46	0.05824
74.5	0.137537			74.43	-0.043407			74.49	0.057973
74.53	0.136888			74.47	-0.043446			74.53	0.057697
74.57	0.136611			74.5	-0.043357			74.57	0.057397
74.6	0.136018			74.54	-0.04317			74.6	0.057179
74.64	0.136394			74.58	-0.043108			74.64	0.056839
74.7	0.135482			74.61	-0.04339			74.7	0.056311
74.71	0.134989			74.67	-0.043662			74.71	0.055745
74.75	0.134621			74.69	-0.043659			74.75	0.055091
74.79	0.134689			74.72	-0.043496			74.78	0.05494
74.82	0.134778			74.76	-0.043768			74.82	0.054354
74.86	0.133901			74.79	-0.043762			74.85	0.053895
74.89	0.13325			74.83	-0.04378			74.89	0.053737
74.93	0.132598			74.86	-0.043818			74.93	0.053333
74.96	0.131987			74.9	-0.04375			74.96	0.052454
75.02	0.13158			74.94	-0.044017			75.02	0.051802
75.04	0.13105			75	-0.043955			75.04	0.051426
75.07	0.131639			75.01	-0.043684			75.07	0.051107
75.11	0.132059			75.05	-0.043705			75.11	0.05079
75.15	0.13134			75.08	-0.04407			75.14	0.050539
75.18	0.131116			75.12	-0.044483			75.18	0.049974
75.22	0.130348			75.15	-0.044984			75.21	0.049802
75.25	0.129216			75.19	-0.045385			75.25	0.049248
75.29	0.129216			75.22	-0.045673			75.28	0.048585
75.35	0.128978			75.26	-0.045524			75.35	0.04799
75.36	0.128746			75.32	-0.045176			75.36	0.047366
75.4	0.128317			75.33	-0.045193			75.4	0.046958
75.43	0.12811			75.37	-0.045381			75.43	0.04618
75.47	0.127796			75.41	-0.045547			75.47	0.045663
75.51	0.126971			75.44	-0.045794			75.51	0.045067
75.55	0.126305			75.48	-0.045981			75.55	0.044153
75.59	0.125686			75.52	-0.046201			75.59	0.043687
75.65	0.125424			75.55	-0.046374			75.65	0.042923
75.66	0.125082			75.6	-0.046669			75.66	0.042675
75.7	0.124611			75.65	-0.046908			75.7	0.042041
75.73	0.124436			75.67	-0.046966			75.73	0.041319
75.77	0.123343			75.7	-0.047304			75.77	0.040713
75.81	0.122451			75.74	-0.047563			75.81	0.040353
75.85	0.122434			75.78	-0.047802			75.84	0.039736
75.88	0.122773			75.81	-0.048065			75.88	0.039154
75.92	0.122287			75.85	-0.048046			75.91	0.038143
75.97	0.120945			75.89	-0.048093			75.97	0.037508
75.99	0.120167			75.92	-0.048294			75.98	0.037113
76.02	0.119728			75.98	-0.04837			76.02	0.036309
76.06	0.118596			75.99	-0.04883			76.06	0.035611
76.09	0.117975			76.03	-0.049116			76.09	0.035015
76.13	0.11719			76.06	-0.049416			76.13	0.03427
76.17	0.116639			76.1	-0.049572			76.17	0.033445
76.21	0.115934			76.14	-0.049841			76.2	0.032824
76.24	0.115416			76.17	-0.050411			76.24	0.032279	20	0.336
76.28	0.114723	20	0.341	76.21	-0.050402			76.3	0.031248
76.31	0.113896			76.25	-0.050617			76.31	0.030598
76.35	0.113214			76.29	-0.050753	20	0.341	76.35	0.030438
76.38	0.112782			76.32	-0.05104			76.38	0.03001
76.42	0.111616			76.35	-0.051458			76.42	0.029327
76.45	0.111091			76.39	-0.051866			76.45	0.028816
76.49	0.109833			76.43	-0.052289			76.49	0.028343
76.53	0.10922			76.46	-0.052562			76.53	0.027997
76.56	0.108591			76.5	-0.052689			76.56	0.027631
76.6	0.108627			76.53	-0.05307			76.62	0.027344
76.64	0.10866			76.57	-0.053406			76.64	0.027105
76.67	0.107549			76.63	-0.053575			76.67	0.026635
76.71	0.106435			76.64	-0.053874			76.71	0.025939
76.75	0.105719			76.68	-0.054198			76.74	0.025486
76.78	0.105458			76.72	-0.054593			76.78	0.025184
76.82	0.104866			76.75	-0.054446			76.81	0.024643
76.85	0.104465			76.79	-0.054593			76.85	0.024073
76.89	0.104014			76.82	-0.054873			76.89	0.023531
76.92	0.103243			76.86	-0.055077			76.95	0.023058
76.96	0.102734			76.89	-0.055241			76.96	0.022502
77	0.102351			76.95	-0.055374			77	0.021708
77.03	0.101405			76.96	-0.055694			77.03	0.021035
77.07	0.100682			77	-0.055			77.07	0.020623
77.11	0.100214			77.04	-0.05522			77.1	0.020063
77.14	0.100082			77.08	-0.056097			77.14	0.019816
77.18	0.099604			77.11	-0.05642			77.17	0.01922
77.21	0.099327			77.15	-0.056645			77.21	0.018828
77.25	0.098794			77.19	-0.056763			77.27	0.018405
77.3	0.098452			77.22	-0.056969			77.28	0.018041
77.32	0.097967			77.28	-0.057276			77.32	0.017964
77.36	0.097787			77.29	-0.057364			77.35	0.017652
77.39	0.097223			77.33	-0.057344			77.39	0.017129
77.43	0.096423			77.36	-0.057403			77.43	0.016788
77.47	0.095896			77.4	-0.057478			77.46	0.016506
77.54	0.095532			77.44	-0.057615			77.5	0.016301
77.6	0.095173			77.47	-0.057892			77.54	0.016074
77.61	0.094817			77.51	-0.057877			77.61	0.0157
77.64	0.094521			77.55	-0.057769			77.64	0.015257
77.65	0.094142			77.61	-0.057611			77.68	0.01499
77.68	0.093739			77.62	-0.057568			77.72	0.014919
77.72	0.093562			77.65	-0.057686			77.75	0.01504
77.75	0.093132			77.69	-0.057822			79.85	0.014919	A	0.299
77.79	0.092609			77.72	-0.057815
79.89	0.093132	A	0.299	77.76	-0.057886
				77.8	-0.058019
				79.9	-0.058019	A	0.299
