# Supplementary material for: Methotrimeprazine is a neuroprotective antiviral in JEV infection via adaptive ER stress and autophagy
Source: EMBO Mol Med. 2024 Jan 2;16(1):185–217. doi: 10.1038/s44321-023-00014-w (PMC10897192; doi:10.1038/s44321-023-00014-w)
Supplement: Supplementary file 9 — Source Data Fig. 7 [file 44321_2023_14_MOESM9_ESM.zip › Figure 7/Fig 7K/GAPDH.xlsx]

## Sheet: Sheet1
			%mRNA
		MOCK	JEV	JEV+MTP
	80S	0.635106	1.39841	0.944644
		0.661887	0.674876	0.43038
		2.79326	0.377212	1.93795
	Polysomes	5.84389	2.67329	2.14398
		7.2267	6.68783	11.157
		6.88324	4.83532	6.55449
		12.8467	6.78611	8.53691
		4.08737	8.64315	14.2237
		0.81984	15.7546	8.17022
		5.61607	11.5595	4.24747
		19.8392	8.04224	22.6039
		32.7471	32.5805	19.0547
