# Supplementary material for: Methotrimeprazine is a neuroprotective antiviral in JEV infection via adaptive ER stress and autophagy
Source: EMBO Mol Med. 2024 Jan 2;16(1):185–217. doi: 10.1038/s44321-023-00014-w (PMC10897192; doi:10.1038/s44321-023-00014-w)
Supplement: Supplementary file 9 — Source Data Fig. 7 [file 44321_2023_14_MOESM9_ESM.zip › Figure 7/Fig 7L/JEV.xlsx]

## Sheet: Sheet1
			% mRNA
			JEV	JEV+MTP
		80S	7.81983	8.5955
			5.66261	8.45313
			6.79372	7.80884
		Polysomes	6.90639	8.76414
			6.4914	11.1992
			6.66547	8.27521
			6.96505	7.96904
			18.1217	8.26659
			11.9548	8.22527
			5.66677	7.27803
			6.90127	10.242
			10.0511	4.92357
