# Supplementary material for: Methotrimeprazine is a neuroprotective antiviral in JEV infection via adaptive ER stress and autophagy
Source: EMBO Mol Med. 2024 Jan 2;16(1):185–217. doi: 10.1038/s44321-023-00014-w (PMC10897192; doi:10.1038/s44321-023-00014-w)
Supplement: Supplementary file 10 — Source Data Fig. 8 [file 44321_2023_14_MOESM10_ESM.zip]

Archive with 46 entries (31 files):
- Figure 8/
- Figure 8/.DS_Store
- __MACOSX/
- __MACOSX/Figure 8/
- __MACOSX/Figure 8/._.DS_Store
- Figure 8/Fig 8A/
- Figure 8/Fig 8A/atg5KD.tif
- __MACOSX/Figure 8/Fig 8A/
- __MACOSX/Figure 8/Fig 8A/._atg5KD.tif
- __MACOSX/Figure 8/._Fig 8A
- Figure 8/Fig 8B/
- Figure 8/Fig 8B/Quantitation.xlsx
- __MACOSX/Figure 8/Fig 8B/
- __MACOSX/Figure 8/Fig 8B/._Quantitation.xlsx
- __MACOSX/Figure 8/._Fig 8B
- Figure 8/Fig 8C/
- Figure 8/Fig 8C/Exp 1.tif
- __MACOSX/Figure 8/Fig 8C/
- __MACOSX/Figure 8/Fig 8C/._Exp 1.tif
- Figure 8/Fig 8C/Exp 2.tif
- __MACOSX/Figure 8/Fig 8C/._Exp 2.tif
- Figure 8/Fig 8C/Exp 3.tif
- __MACOSX/Figure 8/Fig 8C/._Exp 3.tif
- Figure 8/Fig 8C/Exp 4.tif
- __MACOSX/Figure 8/Fig 8C/._Exp 4.tif
- __MACOSX/Figure 8/._Fig 8C
- Figure 8/Fig 8D/
- Figure 8/Fig 8D/Quantitation.xlsx
- __MACOSX/Figure 8/Fig 8D/
- __MACOSX/Figure 8/Fig 8D/._Quantitation.xlsx
- __MACOSX/Figure 8/._Fig 8D
- Figure 8/Fig 8E/
- Figure 8/Fig 8E/Exp 1.tif
- __MACOSX/Figure 8/Fig 8E/
- __MACOSX/Figure 8/Fig 8E/._Exp 1.tif
- Figure 8/Fig 8E/Exp 2.tif
- __MACOSX/Figure 8/Fig 8E/._Exp 2.tif
- Figure 8/Fig 8E/Exp 3.tif
- __MACOSX/Figure 8/Fig 8E/._Exp 3.tif
- __MACOSX/Figure 8/._Fig 8E
- Figure 8/Fig 8F/
- Figure 8/Fig 8F/Quantitation.xlsx
- __MACOSX/Figure 8/Fig 8F/
- __MACOSX/Figure 8/Fig 8F/._Quantitation.xlsx
- __MACOSX/Figure 8/._Fig 8F
- __MACOSX/._Figure 8
