# Supplementary material for: Methotrimeprazine is a neuroprotective antiviral in JEV infection via adaptive ER stress and autophagy
Source: EMBO Mol Med. 2024 Jan 2;16(1):185–217. doi: 10.1038/s44321-023-00014-w (PMC10897192; doi:10.1038/s44321-023-00014-w)
Supplement: Supplementary file 10 — Source Data Fig. 8 [file 44321_2023_14_MOESM10_ESM.zip › Figure 8/Fig 8B/Quantitation.xlsx]

## Sheet: Sheet1
		IL-6									MCP-1
		siNT			siATG5						siNT			siATG5
	Mock	0.452838	0	0	0	0	0			Mock	25813	22762.5	19680	29876.5	33703	31154.5
	DMSO	43.818	41.731	42.7745	89.57	72.47	84.53			DMSO	43167	46122	44650	54622.5	51840.5	47513.5
	MTP	4.11761	6.0851	5.10136	31.6	25.6	36.38			MTP	17506.5	22445	20899.5	35151	34952.5	34790
		RANTES									IL-1α
		siNT			siATG5						siNT			siATG5
	Mock	105.364	93.8697	99.617	50.139	47.9709	54.1541			Mock	0.466422	0	0	0	0.128777	0.228312
	DMSO	431.695	385.412	458.553	578.57	531.29	600.9			DMSO	0.816751	0.693184	0.6229	1.04958	1.15827	1.70912
	MTP	173.039	189.43	181.235	351.93	391.14	364.54			MTP	0	0	0	0.995486	0.692998	0.79895
		TNF-α
		siNT			siATG5
	Mock	223.286	196.782	210.034	167.815	147.335	164.259
	DMSO	1109.51	1048.97	1079.24	2136.96	1874.84	2281.38
	MTP	169.888	211.811	190.85	1122.27	854.04	1238.5
