# Supplementary material for: Methotrimeprazine is a neuroprotective antiviral in JEV infection via adaptive ER stress and autophagy
Source: EMBO Mol Med. 2024 Jan 2;16(1):185–217. doi: 10.1038/s44321-023-00014-w (PMC10897192; doi:10.1038/s44321-023-00014-w)
Supplement: Supplementary file 10 — Source Data Fig. 8 [file 44321_2023_14_MOESM10_ESM.zip › Figure 8/Fig 8D/Quantitation.xlsx]

## Sheet: Sheet1
							Relative NLRP3/GAPDH						N=4
							siNT			siATG5
							Mock	JEV	JEV+MTP	Mock	JEV	JEV+MTP
						Exp 1	0.929898	1.28938	0.819787	0.129352	1.25378	2.0383
						Exp 2	0.933283	1.74803	0.725331	0.513208	1.72441	1.55999
						Exp 3	1.03074	1.34056	0.474484	0.228013	3.02492	2.99748
						Exp 4	1.1066	1.24823	0.285782	1.10377	2.51949	4.8188
						Average	1.00013	1.40655	0.576346	0.493585	2.13065	2.85364
						SD
