# Supplementary material for: Methotrimeprazine is a neuroprotective antiviral in JEV infection via adaptive ER stress and autophagy
Source: EMBO Mol Med. 2024 Jan 2;16(1):185–217. doi: 10.1038/s44321-023-00014-w (PMC10897192; doi:10.1038/s44321-023-00014-w)
Supplement: Supplementary file 10 — Source Data Fig. 8 [file 44321_2023_14_MOESM10_ESM.zip › Figure 8/Fig 8F/Quantitation.xlsx]

## Sheet: Sheet1
			NLRP3/GAPDH
			siNT			siATG5			N=3
			Mock	LPS	LPS+MTP	Mock	LPS	LPS+MTP
		Exp 1	1.02041	6.82732	4.67801	0.324642	5.80003	4.4427
		Exp 2	0.960939	11.3478	1.65273	0.240318	3.11528	3.38684
		Exp 3	1.01984	8.87715	2.38327	0.090733	4.34929	3.66042
		Average	1.0004	9.01741	2.90467	0.218564	4.42153	3.82999
		SD	0.0341714	2.26348	1.5786	0.118462	1.34383	0.547976
