# Supplementary material for: Methotrimeprazine is a neuroprotective antiviral in JEV infection via adaptive ER stress and autophagy
Source: EMBO Mol Med. 2024 Jan 2;16(1):185–217. doi: 10.1038/s44321-023-00014-w (PMC10897192; doi:10.1038/s44321-023-00014-w)
Supplement: Supplementary file 11 — EV Figure Source Data [file 44321_2023_14_MOESM11_ESM.zip]

Archive with 4 entries (4 files):
- EMM-2023-17813-V4-FigureEV1_Source_Data-sd.zip
- __MACOSX/._EMM-2023-17813-V4-FigureEV1_Source_Data-sd.zip
- EMM-2023-17813-V4-FigureEV4_Source_Data-sd.zip
- __MACOSX/._EMM-2023-17813-V4-FigureEV4_Source_Data-sd.zip
